# Supplementary material for: Association between serum γ-Glutamyltransferase and the risk of cervical cancer: Evidence from the national health and nutrition examination survey
Source: PLoS One. 2026 Jan 2;21(1):e0339001. doi: 10.1371/journal.pone.0339001 (PMC12758775; doi:10.1371/journal.pone.0339001)
Supplement: S1 Data — (CSV) [file pone.0339001.s006.csv]

ID	in_primary_analysis_cohort	in_sensitivity_path1_cohort	in_sensitivity_path2_cohort	Age	Race and ethnicity	Education leve	Marital status	Family income	Number of sexual partners	Age at first sexual intercourse	Number of pregnancies	Age at first menstruation	High-risk HPV status	Contraceptive use	Alcohol consumption	BMI	Cotinine	GGT	Cervical cancer
1	1	1	1	52	1	3	1	1	0	18	2	16	0	1	1	2	1	20	0
2	1	1	1	37	3	2	1	1	0	18	3	12	0	0	1	1	1	17	0
3	1	1	1	50	3	1	1	1	0	19	8	15	0	0	1	3	1	18	0
4	1	1	1	55	2	2	1	2	0	16	4	12	0	1	0	1	0	24	0
5	0	1	0	37	1	3	1	3					1			1	0	10	0
6	1	1	1	42	3	2	2	1	0	13	3	13	0	1	1	1	1	25	0
7	1	1	1	37	1	2	1	2	0	18	2	15	0	1	1	1	1	12	0
8	1	1	1	59	1	3	1	3	0	13	2	12	0	1	1	2	0	96	0
9	1	1	1	51	1	3	1	3	0	25	2	13	0	1	1	1	0	9	0
10	1	1	1	57	1	1	2	1	0	15	4	15	1	1	1	2	1	30	0
11	0	1	0	57	1	3	1	3	0	22		13	0	1	0	2	1	19	0
12	0	1	0	25	1	3	1	2	0	17		16	1	1	1	1	0	7	0
13	1	1	1	23	2	3	2	2	0	10	4	12	0	1	1	1	1	16	0
14	1	1	1	32	3	1	1	1	0	14	4	13	0	0	0	3	0	14	0
15	1	1	1	38	3	2	1	1	0	22	4	13	0	1	1	3	1	12	0
16	1	1	1	37	3	3	1	2	0	18	4	12	0	0	0	1	0	10	0
17	0	1	0	20	2	3	2	3	0	11		10	1	1	1	3	1	18	0
18	0	1	0	31	1	2	1	3	0	13	2	12		1	1	3	1	17	0
19	0	1	0	31	1	3	2	2	0	16	2	14		1	1	3	1	12	0
20	1	1	1	51	1	2	2	1	0	20	6	17	1	1	1	1	1	29	0
21	0	1	0	20	2	3	2	1	0	19		11	1	1	0	1	0	16	0
22	0	1	0	45	3	1	2	2					0			3	1	23	0
23	1	1	1	47	1	3	1	1	0	17	3	14	0	1	0	3	1	34	0
24	0	1	0	29	2	2	2	2					0			3	1	13	0
25	1	1	1	40	2	3	1	1	0	13	5	12	1	1	1	1	1	32	0
26	1	1	1	54	1	3	2	1	1	18	3	14	1	1	1	1	0	20	0
27	0	1	0	23	2	2	2		0	15	3	13		0	0	3	1	14	0
28	1	1	1	36	1	3	1	3	0	17	2	13	0	1	1	2	0	10	0
29	0	1	0	44	4	3	2	3	0	22		13	0	1	1	1	0	13	0
30	1	1	1	34	1	2	1	1	0	15	3	11	0	1	1	1	1	8	1
31	1	1	1	47	3	2	2	1	0	14	4	12	1	1	0	2	1	28	0
32	1	1	1	49	2	2	1	3	0	25	2	13	0	0	0	3	1	27	0
33	1	1	1	27	1	3	1	3	0	17	4	14	0	1	1	2	1	6	0
34	1	1	1	26	2	3	2	2	0	21	1	11	0	1	1	1	1	21	0
35	1	1	1	55	1	2	2	2	0	16	1	15	0	1	1	3	1	19	0
36	0	1	0	40	3	3	1	2								3	0	70	0
37	0	1	0	57	1	3	1	3								3	1	21	0
38	0	1	0	22	1	3	1	2	0	16		17	0	1	1	1	1	5	0
39	0	1	0	46	1	3	1	3								3	0	15	0
40	0	1	0	34	1	3	1	3	0	24	3	11		1	1	2	0	11	0
41	1	1	1	22	1	2	2	1	1	17	1	11	0	1	1	3	1	17	0
42	1	1	1	22	2	3	2	2	0	14	1	11	0	1	1	3	1	12	0
43	1	1	1	32	2	2	2	1	0	16	5	13	1	1	1	3	1	28	0
44	0	1	0	28	4	2	2	1				10	0	0	0	3	1	12	0
45	1	1	1	46	1	2	1	1	0	9	1	9	0	1	0	3	1	15	0
46	0	1	0	43	3	3	1	3	0	28		12	0	1	0	3	0	11	0
47	0	1	0	24	2	3	2	2								1	1	13	0
48	0	1	0	40	1	3	1	2	0	18	3	13		1	1	1	0	12	0
49	1	1	1	48	3	1	1	1	0	16	6	15	0	1	1	3	1	45	0
50	0	1	0	43	1	2	1	1								1	1	10	0
51	1	1	1	36	1	3	1	2	0	15	1	14	1	1	1	2	1	26	0
52	0	1	0	44	1	3	1	3	0	15		11	0	1	1	2	1	14	0
53	1	1	1	21	2	2	2	1	0	12	3	13	1	0	1	1	1	5	0
54	0	1	0	51	1	3	1		0	17		13	0	1	1	2	0	18	0
55	0	1	0	28	2	2	2	1					0			3	1	50	0
56	1	1	1	42	2	3	1	3	0	18	2	12	0	1	1	2	0	12	0
57	0	1	0	45	3	2	1	1	0	25	3	18		1	0	3	1	19	0
58	1	1	1	58	3	2	1	2	0	15	3	11	0	0	0	2	0	21	0
59	1	1	1	21	3	2	2	1	0	15	4	13	1	1	0	3	0	6	0
60	1	1	1	37	3	1	1	2	0	17	5	17	1	1	1	2	0	35	0
61	1	1	1	24	1	3	1	2	0	15	2	12	0	1	1	3	0	12	0
62	0	1	0	32	3	2	1	1	0	16	4	11		0	1	3	0	23	0
63	0	1	0	23	1	3	2	2	0	15		12	1	1	1	1	1	10	0
64	0	1	0	44	2	2	1	1					0				1	19	0
65	0	1	0	47	1	3	1	3	0	22		13	0	0	1	2	0	14	0
66	1	1	1	27	1	3	1	3	0	15	1	15	0	1	1	2	0	8	0
67	1	1	1	30	1	1	2	1	4	13	4	11	1	1	1	1	1	23	0
68	0	1	0	25	1	3	2	3	0	17		12	1	1	1	1	0	14	0
69	1	1	1	42	1	3	1	2	0	17	2	13	0	1	1	1	0	13	0
70	1	1	1	59	1	3	1	2	0	23	3	17	0	0	1	2	0	11	0
71	0	1	0	51	1	2	1				1	13		1	0	1	0	10	0
72	1	1	1	41	2	3	1	3	0	18	2	11	1	1	0	2	1	12	0
73	0	1	0	42	4	1	1						0			3	0	39	0
74	0	1	0	52	2	3	2						0			3	1	12	0
75	1	1	1	47	1	2	1	3	0	15	2	12	0	1	1	3	0	36	0
76	0	1	0	35	3	3	1	1	0	17	6	9		1	0	3	0	5	0
77	0	1	0	40	1	3	1	2	0	28		12	1	1	1	3	0	33	0
78	0	1	0	38	1	3	1	1	0	16		12	0	1	1	1	1	11	0
79	1	1	1	50	1	3	2	3	0	20	1	12	0	1	0	2	0	33	0
80	1	1	1	43	1	3	1	3	0	15	2	13	0	1	1	1	1	12	0
81	0	1	0	48	4	2	1	1			1	13		0	0	2	1	19	0
82	1	1	1	55	1	3	1	3	0	22	2	12	0	0	1	2	0	17	0
83	1	1	1	45	2	2	2	2	0	15	3	11	0	1	0	3	0	31	0
84	1	1	1	48	1	2	2	2	0	15	3	13	1	1	1	2	1	30	0
85	1	1	1	22	1	2	1	2	0	13	1	12	1	1	1	1	0	7	0
86	0	1	0	20	4	1	2	1									0	13	0
87	0	1	0	35	3	1	1	2					0			2	0	23	0
88	0	1	0	24	1	3	2						0			2	0	11	0
89	1	1	1	49	1	3	2	1	0	17	2	11	1	1	1	2	1	43	0
90	1	1	1	53	2	2	2	2	0	17	8	11	0	1	1	2	1	10	0
91	0	1	0	41	4	1	2	1			3	12	0	0	0	2	1	17	0
92	1	1	1	46	2	2	2	1	0	16	9	11	1	1	1	3	1	15	0
93	1	1	1	48	2	2	1	1	0	18	4	11	0	1	0	3	1	35	0
94	1	1	1	21	1	2	2	2	0	14	2	11	0	1	0	3	0	11	0
95	0	1	0	21	1	1	1	1								1	1	5	0
96	1	1	1	52	4	3	1	3	0	24	1	12	0	0	1	1	0	13	0
97	1	1	1	30	1	2	2	1	0	15	4	16	0	1	0	3	1	13	0
98	0	1	0	35	1	3	1	3			3	14		1	1	1	0	11	0
99	0	1	0	20	1	2	2	2				999		0	0	3	0	14	0
100	1	1	1	48	2	1	2	2	0	15	3	15	1	0	1	3	1	7	0
101	0	1	0	48	1	3	1	2			13	12		1	1	2	1	23	0
102	1	1	1	45	3	2	1	1	0	16	7	12	0	0	1	2	1	32	0
103	0	1	0	40	4	2	1	1					0			2	0	9	0
104	1	1	1	23	4	3	2	2	0	19	1	12	1	1	1	2	1	17	0
105	0	1	0	33	1	3	1	2	1	16		13		1	1	3	0	30	0
106	1	1	1	22	2	2	2	1	0	15	4	16	1	0	0	1	1	15	0
107	1	1	1	58	1	3	1	2	0	18	1	12	0	1	1	1	1	16	0
108	1	1	1	36	1	3	2	1	0	15	2	10	1	1	1	3	1	17	0
109	0	1	0	21	3	2	2	2								1	0	10	0
110	1	1	1	44	1	3	2	3	0	14	1	12	0	1	1	2	0	10	0
111	0	1	0	52	3	1	1		0	19	11	12	1	0	1	3	0	17	0
112	0	1	0	48	4	3	2	2	0	13	3	13		1	1	2	1	15	0
113	1	1	1	36	1	2	1	3	0	18	2	8	1	1	1	1	1	8	0
114	0	1	0	23	3	3	1	2	0	21	2	14		1	0	2	0	10	0
115	1	1	1	41	1	3	2	1	0	12	13	12	0	1	0	1	1	7	0
116	1	1	1	48	2	2	2	1	0	16	4	14	0	1	1	1	1	35	0
117	1	1	1	33	2	3	2	2	0	14	4	11	0	1	1	3	1	16	0
118	1	1	1	34	4	3	1	3	0	18	2	13	0	1	1	3	0	13	0
119	1	1	1	34	3	1	1	2	0	16	5	14	0	0	0	1	0	24	0
120	1	1	1	22	1	3	1	1	0	15	1	9	0	1	1	1	1	7	0
121	0	1	0	31	2	3	2	3	0	19		11		1	1	3	0	21	0
122	1	1	1	52	1	2	1	2	0	16	2	12	0	1	1	3	1	20	0
123	1	1	1	51	2	2	2	3	0	18	4	11	0	1	1	2	1	29	0
124	1	1	1	30	1	3	1	2	0	18	1	14	0	1	0	1	0	12	0
125	1	1	1	21	2	3	1	1	0	17	2	14	0	1	0	1	1	6	0
126	1	1	1	32	1	2	1	2	0	16	3	13	0	1	0	1	0	12	0
127	0	1	0	25	1	3	1	3	0	16		12	0	1	1	1	1	19	0
128	1	1	1	44	2	3	1	2	0	15	4	13	0	1	0	2	1	18	0
129	0	1	0	26	2	2	2	2	0	16		10	0	1	0	3	1	21	0
130	0	1	0	46	3	2	1		0	18	4	16	1	1	1	3	0	38	0
131	1	1	1	33	1	2	1	3	0	17	2	11	0	1	1	3	0	35	0
132	1	1	1	32	3	2	1	2	0	17	2	11	0	1	1	2	1	23	0
133	0	1	0	37	3	3	1		0	17		14	1	1	1	3	1	68	0
134	1	1	1	27	1	3	1	3	0	18	1	14	0	0	1	1	0	8	0
135	1	1	1	52	1	3	1	2	0	19	5	13	0	1	0	1	0	12	0
136	1	1	1	51	1	3	1	3	0	20	2	14	0	0	1	1	0	27	0
137	0	1	0	59	1	2	1	3					0			3	1	14	0
138	0	1	0	24	2	3	2	3					1			2	1	23	0
139	0	1	0	54	1	3	2	3	0	19		11	0	1	1	3	1	16	0
140	0	1	0	23	2	3	2	3	0	19		15	0	0	1	1	1	9	0
141	1	1	1	35	2	1	2	1	0	9	4	9	0	1	0	3	0	22	0
142	0	1	0	51	1	3	2	3	0	34		13	0	0	0	3	1	8	0
143	0	1	0	48	3	2	1	2					0			2	0	25	0
144	1	1	1	36	1	3	1	3	0	19	1	12	0	0	1	2	0	10	0
145	1	1	1	58	1	1	1	1	0	18	2	14	0	0	1	2	1	26	1
146	1	1	1	46	1	2	1	2	0	18	5	13	0	1	0	3	1	11	0
147	0	1	0	42	3	2	1	2	0	19	2	13		1	1	2	1	46	0
148	1	1	1	48	2	3	1	3	0	15	2	11	0	1	1	2	1	21	0
149	1	1	1	31	1	2	1	2	0	12	3	11	1	1	0	2	1	16	0
150	0	1	0	56	1	3	2		0	17	3	14	0	1	1	3	0	22	0
151	1	1	1	29	1	3	2	2	0	12	2	12	1	1	1	1	1	13	0
152	1	1	1	32	2	3	1	1	0	17	3	12	0	1	0	2	0	9	0
153	1	1	1	41	3	3	1	2	0	13	4	11	0	0	0	2	0	24	0
154	1	1	1	46	2	3	2	2	0	14	2	12	0	1	0	3	1	26	0
155	1	1	1	41	2	2	1	2	0	12	4	11	1	1	0	3	1	38	1
156	0	1	0	21	1	2	1	2							0		1	22	0
157	0	1	0	58	3	3	1	2	0	25		12	1	0	0	2	1	15	0
158	1	1	1	50	4	3	2	3	0	14	4	12	1	1	1	2	1	18	0
159	1	1	1	30	2	2	2	1	0	16	3	11	0	1	1	3	1	21	0
160	0	1	0	20	3	2	2	1			3	11	1	0	0	3	1	5	0
161	1	1	1	26	1	3	1	2	0	22	1	11	0	1	0	1	0	6	0
162	1	1	1	56	2	3	1	2	0	19	2	12	0	1	0	3	0	17	0
163	0	1	0	30	1	3	1	3	0	14	2	12		1	1	1	0	10	0
164	0	1	0	54	1	2	1		0	19	3	13	0	1	0	1	0	9	0
165	0	1	0	29	4	3	2	3	0	22		10	0	0	0	1	0	13	0
166	0	1	0	50	1	3	2	3	3	18		10	0	0	1	3	0	13	0
167	1	1	1	24	2	3	2	1	0	13	2	10	0	0	0	3	1	19	0
168	1	1	1	42	1	3	1	3	0	26	2	11	0	1	1	2	0	12	0
169	0	1	0	33	1	3	1	3								1	0	9	0
170	0	1	0	24	1	2	1		0	16	1	13	0	1	0	2	0	7	0
171	0	1	0	52	1	2	1	3	0	21		11	0	1	1	3	1	19	0
172	1	1	1	38	1	3	2	2	0	13	6	14	0	1	1	1	1	7	0
173	1	1	1	28	3	3	2	2	0	16	1	13	1	1	0	3	1	12	0
174	0	1	0	45	2	2	2	1					0			2	1	13	0
175	1	1	1	59	1	2	1	2	0	20	2	12	0	1	1	2	0	16	0
176	0	1	0	20	1	2	2	3				12	1	1	0	1	1	13	0
177	0	1	0	32	2	3	2									1	0	12	0
178	1	1	1	26	1	2	1	3	0	12	1	11	1	1	1	2	0	9	0
179	0	1	0	38	2	2	1	1								3	1	41	1
180	0	1	0	20	1	3	2		0	18		15	0	1	1	2	0	15	0
181	1	1	1	20	3	2	2	1	0	15	2	13	1	1	1	1	1	14	0
182	0	1	0	40	3	2	1	2	99999	17	2	12		1	0	3	0	10	0
183	1	1	1	22	1	3	1	1	0	13	4	12	1	1	1	2	1	8	0
184	0	1	0	24	3	2	1	1								2	0	14	0
185	1	1	1	40	2	3	1	3	0	13	4	12	1	1	0	3	1	23	0
186	0	1	0	24	1	3	1	1	0	18		10	0	1	1	3	1	13	0
187	1	1	1	31	3	3	1	3	0	16	5	11	0	1	0	1	0	11	0
188	1	1	1	36	1	3	1	1	0	14	4	13	0	1	1	1	1	11	0
189	1	1	1	37	2	3	1	3	0	15	4	12	1	1	0	3	0	17	0
190	0	1	0	47	1	2	2	2	0	26		12	1	1	0	3	1	16	0
191	1	1	1	43	4	3	1	1	0	18	4	12	0	1	0	2	1	44	0
192	1	1	1	36	2	2	2	1	0	16	8	12	1	1	0	2	1	26	0
193	0	1	0	32	1	3	2	2	0	16		12	1	1	1	1	1	13	0
194	1	1	1	51	1	3	1	3	0	29	2	13	0	1	1	1	1	13	0
195	0	1	0	24	1	2	1	2	0	15	2	12		1	1	3	0	6	0
196	0	1	0	22	2	3	2	1					0			1	0	20	0
197	1	1	1	43	1	3	1	1	0	17	5	12	0	1	1	1	1	7	0
198	0	1	0	26	1	3	2	3	0	20		14	0	1	1	1	0	15	0
199	1	1	1	38	1	3	1	2	0	21	3	11	0	1	0	3	0	6	0
200	1	1	0	42	1	2	1	2	0	19	4	11	0	0	1		1	25	0
201	1	1	1	52	1	3	1	2	0	19	3	12	0	1	1	3	1	41	0
202	1	1	1	33	3	2	1	2	0	21	2	14	0	1	1	2	0	11	0
203	0	1	0	37	3	3	1	2	0	20	4	16		0	0	1	0	10	0
204	1	1	1	51	1	3	1	2	0	16	3	13	0	1	1	2	1	24	0
205	0	1	0	48	1	3	2	3	0	14	1	12		1	0	1	1	15	1
206	0	1	0	23	1	3	2	2	0	17		13	1	1	1	1	1	10	0
207	0	1	0	43	1	3	2	3	0	27		12	1	1	1	3	0	54	0
208	1	1	1	30	1	3	1	3	0	15	1	15	0	1	1	1	0	13	0
209	0	1	0	28	1	3	2	2	3	15		13	0	1	1	3	1	11	0
210	1	1	1	29	1	2	1	3	0	15	1	13	0	1	1	3	1	18	0
211	0	1	0	54	1	2	1	2			4	12	0	0	1	3	1	21	0
212	1	1	1	49	3	2	1	2	0	20	2	15	0	1	0	2	0	20	0
213	1	1	1	33	2	2	1	3	0	17	2	13	0	1	0	2	0	26	0
214	1	1	1	44	2	3	1	2	0	17	2	12	0	1	1	3	1	15	0
215	0	1	0	27	2	2	1	2	0	14	6	13		1	1	2	1	11	0
216	0	1	0	49	4	1	1		0	15	3	14	1	1	0	2	1	21	0
217	1	1	1	28	2	2	1	1	100	15	1	11	0	0	1	3	1	61	0
218	0	1	0	33	1	3	2	1	0	16		16	0	0	0	3	1	16	0
219	1	1	1	35	1	3	1	3	0	16	3	12	0	1	1	1	1	8	0
220	0	1	0	43	2	3	1	3					1			3	1	20	0
221	1	1	1	44	1	3	1	1	0	18	5	15	1	1	1	3	0	21	0
222	0	1	0	31	4	3	1	3	2	17	3	9		1	1	3	0	15	0
223	1	1	1	56	4	3	2	2	0	27	5	14	0	0	0	2	0	21	0
224	1	1	1	46	2	2	1	2	0	16	6	11	0	0	1	2	1	22	0
225	0	1	0	36	1	3	1	3			2	11	0	0	1	3	0	17	0
226	1	1	1	47	3	2	1	2	0	16	4	13	0	1	1	2	1	13	0
227	1	1	1	53	3	3	1	3	0	21	2	12	0	1	1	1	0	5	0
228	0	1	0	42	1	3	2	1	0	16	1	16		1	1	2	1	17	0
229	1	1	1	40	1	3	1	3	0	16	2	12	0	1	1	1	0	12	0
230	1	1	1	39	1	2	1	2	0	17	1	9	0	1	0	1	1	14	0
231	0	1	0	30	1	3	2	3								2	1	16	0
232	1	1	1	52	2	2	1	1	0	14	8	14	0	1	1	2	1	14	0
233	0	1	0	47	2	1	2	1			12	12	0	1	1	3	1	17	0
234	0	1	0	51	3	2	1	3					0			1	0	31	0
235	0	1	0	24	4	3	2	1					1			1	1	14	0
236	0	1	0	37	1	3	1	2								2	1	12	0
237	1	1	1	46	2	3	2	1	0	21	2	17	0	0	0	3	0	26	0
238	1	1	1	31	3	3	1	2	0	14	3	9	0	1	1	3	0	105	0
239	1	1	1	22	2	2	2	1	0	14	4	10	1	0	0	3	1	10	0
240	1	1	1	24	3	2	1	1	0	18	2	9	0	1	1	2	1	17	0
241	1	1	1	45	1	3	2	1	0	18	3	11	0	1	0	3	0	26	0
242	1	1	1	52	1	3	2	3	0	17	3	11	0	1	1	2	1	16	0
243	0	1	0	55	1	3	1		0	16	4	12	0	1	1	3	1	15	0
244	0	1	0	24	3	2	1	2	0	19		9	0	0	0	3	0	26	0
245	0	1	0	34	1	3	1	1					0			3	1	81	0
246	1	1	1	34	3	2	1	2	0	21	2	13	0	0	1	1	0	9	0
247	0	1	0	22	2	2	2	1	0	11	6	9		1	1	3	1	9	0
248	1	1	1	54	3	3	1	2	0	17	2	12	0	1	0	2	0	32	0
249	0	1	0	22	1	3	2	3	0	20		12	0	0	1	1	0	10	0
250	1	1	1	35	1	2	1	2	0	17	1	11	1	0	1	3	1	27	0
251	1	1	1	22	1	2	2	1	0	15	2	13	1	0	1	3	1	8	0
252	1	1	1	32	2	3	1	2	0	15	4	15	0	1	0	1	1	23	0
253	0	1	0	22	2	2	2	2	0	17		13	1	0	0	3	1	11	0
254	0	1	0	56	1	3	2	3	1	20		14	0	1	1	1	0	7	0
255	1	1	1	20	2	2	2	1	0	12	3	10	1	1	1	3	1	36	0
256	0	1	0	31	1	3	1	3	0	15		13	0	1	1	1	0	10	0
257	1	1	1	35	2	3	1	1	0	16	3	16	1	1	1	3	1	25	0
258	1	1	1	37	2	2	1	1	1	12	5	8	0	0	1	2	1	12	0
259	1	1	1	35	1	2	1	1	0	16	3	13	0	1	0	2	1	17	0
260	0	1	0	24	2	3	2	2	0	16		11	0	1	1	1	1	10	0
261	1	1	1	26	2	2	2	1	0	14	3	10	0	1	1	3	1	19	0
262	1	1	1	33	1	2	1	1	0	18	2	13	1	1	1	2	1	12	0
263	1	1	1	50	1	3	1	2	0	23	1	10	0	1	0	3	1	13	0
264	0	1	0	22	4	3	2	2				13	0	0	1	1	0	13	0
265	0	1	0	43	1	3	1	2	0	15	5	16		1	1	1	0	12	0
266	1	1	1	39	1	3	1	3	0	37	1	14	0	1	1	2	0	19	0
267	1	1	1	21	1	2	1	2	0	14	2	11	0	1	0	3	1	8	0
268	1	1	1	34	3	2	1	3	0	19	2	14	0	1	1	2	0	62	0
269	1	1	1	51	1	3	1	3	0	14	2	13	0	1	0	2	1	11	0
270	0	1	0	57	1	2	2	2									1	5	0
271	1	1	1	47	2	3	2	2	0	17	3	16	0	1	1	2	1	14	0
272	0	1	0	40	3	2	1	1	0	19	4	12		1	0	1	0	13	0
273	0	1	0	22	2	3	2	1	0	17		14	1	0	0	1	1	12	0
274	0	1	0	20	3	2	2	1	0	19		10	0	1	0	2	1	8	0
275	1	1	1	36	4	1	1	1	99999	999	3	17	0	1	0	2	0	12	0
276	1	1	1	30	3	2	1	1	0	25	2	14	1	0	0	3	0	15	0
277	0	1	0	40	1	2	1	2	0	18	1	12		1	1	3	0	34	0
278	1	1	1	34	3	1	1	2	0	17	4	13	0	1	0	2	0	14	0
279	0	1	0	31	1	3	1	3	0	17	4	12		1	1	3	0	5	0
280	1	1	1	56	1	2	1	3	0	20	2	15	0	1	1	1	1	17	0
281	0	1	0	21	3	3	2	1				14	0	0	0	1	0	12	0
282	0	1	0	36	2	2	1	1			2	15	0	0	0	2	0	24	0
283	1	1	1	22	3	1	1	2	0	18	1	12	1	0	0	2	0	31	0
284	1	1	1	52	4	2	1	2	0	19	2	13	1	1	0	2	1	16	0
285	0	1	0	28	1	3	2		0	14		14	0	1	1	1	1	27	0
286	0	1	0	33	1	3	1	3									0	9	0
287	1	1	1	36	3	1	2	1	0	16	3	11	0	1	1	3	0	20	0
288	1	1	1	48	2	2	2	2	0	16	3	10	1	0	1	3	1	6	0
289	0	1	0	54	2	3	1	2	0	14	2	13		1	1	3	0	16	0
290	1	1	1	47	1	3	1	2	0	21	4	13	1	1	1	3	1	13	0
291	0	1	0	34	1	3	1	3	0	19		14	0	1	1	2	1	10	0
292	1	1	1	50	3	1	1	1	0	17	7	15	0	1	1	3	0	31	0
293	1	1	1	23	3	1	1	1	0	17	2	14	1	0	1	1	0	15	0
294	0	1	0	35	2	3	1	2	0	17	2	16		1	0	1	0	18	0
295	1	1	1	28	3	1	1	2	0	21	3	15	0	1	1	1	1	12	0
296	0	1	0	27	1	3	1	3	0	15	2	13		1	1	2	0	9	0
297	0	1	0	28	1	3	1	3	0	18		13	0	1	1	1	0	13	0
298	0	1	0	21	1	2	2	2	0	17		12	0	1	1	1	1	21	0
299	1	1	1	56	2	3	1	3	0	21	3	12	0	1	0	3	0	18	0
300	1	1	1	23	1	2	1	2	1	9	1	10	0	1	1	3	1	28	0
301	0	1	0	22	2	3	2	2					1			1	1	11	0
302	1	1	1	25	4	3	1	2	0	15	1	13	0	1	1	1	1	22	0
303	0	1	0	37	4	3	1	3	0	19	3	13		1	1	1	0	11	0
304	1	1	1	49	1	2	2	2	0	19	2	13	0	1	0	3	1	21	0
305	0	1	0	30	3	3	1	2	0	13	1	10		1	1	1	0	12	0
306	1	1	1	39	3	2	2	2	0	22	1	14	0	1	1	3	1	13	0
307	1	1	1	20	1	2	1	2	0	15	1	10	0	1	0	2	1	11	0
308	0	1	0	29	3	1	1	2	0	17	5	13		1	0	2	0	12	0
309	1	1	1	27	1	2	2	1	0	17	3	13	1	1	1	3	1	25	0
310	0	1	0	27	2	3	2	3	0	18	1	17		1	0	2	0	19	0
311	1	1	1	37	1	3	1	3	0	16	3	13	0	1	1	1	0	10	0
312	0	1	0	23	3	2	1	2	0	21	1	14		0	0	1	1	9	0
313	0	1	0	47	1	3	1		0	18	3	15	0	1	1	3	1	32	0
314	0	1	0	24	1	2	2	1	0	20		14	0	1	1	1	1	7	0
315	1	1	1	48	1	3	1	3	0	15	2	11	0	1	0	3	0	22	0
316	0	1	0	48	3	1	1	1					1			1	1	14	0
317	1	1	1	48	3	1	1	1	0	22	3	13	0	1	0	3	0	26	0
318	1	1	1	51	4	3	2	1	0	19	4	11	1	1	0	3	1	34	1
319	0	1	0	36	3	3	2	3	0	21	2	11		1	1	3	0	13	0
320	1	1	1	49	3	1	1	2	0	20	4	15	0	0	0	2	1	10	0
321	0	1	0	21	4	3	2	1				14	0	0	1	1	0	12	0
322	1	1	1	25	1	3	1	3	0	16	1	13	0	1	1	1	0	20	0
323	0	1	0	21	2	2	1	1	0	18		16	0	0	0	1	1	6	0
324	0	1	0	52	4	3	1	2	0	999		12	0	1	0	1	1	30	0
325	0	1	0	57	1	3	2	2	0	20		11		1	0	3	0	18	0
326	1	1	0	59	2	3	2	1	0	19	2	12	1	1	1		1	18	0
327	1	1	1	38	1	3	1	3	0	18	3	13	0	1	1	1	0	24	0
328	1	1	1	27	1	3	1	2	1	14	1	12	1	1	1	1	1	16	0
329	1	1	1	56	1	3	1	3	0	18	3	11	1	1	1	2	0	34	0
330	1	1	1	22	1	2	2	1	0	15	3	13	0	1	1	1	1	12	0
331	1	1	1	40	1	3	1	1	0	11	3	11	0	0	0	3	1	36	0
332	1	1	1	41	1	3	2	2	0	17	3	17	0	1	1	1	1	17	0
333	1	1	1	34	1	3	1	2	0	16	1	14	0	1	1	2	0	9	0
334	0	1	0	28	4	3	2	3	1	17		13	0	0	1	3	1	18	0
335	1	1	1	43	2	3	1	2	0	17	3	15	0	1	1	3	1	33	0
336	1	1	1	34	3	1	1	2	0	20	4	11	0	0	0	3	0	18	0
337	1	1	1	41	1	3	1	3	0	18	2	12	0	1	0	2	0	21	0
338	0	1	0	29	3	2	1	1					0			2	0	15	0
339	1	1	1	45	1	3	1	3	3	12	4	13	0	1	1	3	1	21	0
340	0	1	0	51	1	1	2	1					0			3	1	12	0
341	1	1	1	43	1	3	2	1	0	16	10	13	0	1	1	3	1	42	0
342	1	1	1	43	1	3	1	3	0	19	2	12	0	0	1	1	0	8	0
343	1	1	1	40	1	3	2	2	0	18	1	12	1	0	0	3	1	19	0
344	1	1	1	52	1	3	1	3	0	19	2	14	1	0	1	1	1	22	0
345	1	1	1	32	1	2	2	1	2	12	5	12	1	1	1	1	1	19	0
346	1	1	1	40	1	3	1	2	0	16	4	13	0	1	1	1	0	25	0
347	1	1	1	50	2	2	2	2	0	16	4	14	1	1	1	2	0	26	0
348	0	1	0	37	1	3	1	3	0	15		12	1	1	1	2	1	22	0
349	1	1	1	23	3	3	2	3	1	18	1	11	0	1	1	3	1	37	0
350	0	1	0	29	4	3	1	2	0	17	2	12		1	0	1	0	20	0
351	0	1	0	20	4	2	2	3					1			1	1	13	0
352	1	1	1	54	3	1	1	2	0	18	7	13	0	1	0	3	0	13	0
353	1	1	1	21	3	3	1	2	0	19	2	11	0	1	1	2	0	13	0
354	0	1	0	33	2	3	1	3					1			2	1	17	0
355	0	1	0	22	3	2	1	1	0	16	4	10		1	0	3	1	5	0
356	1	1	1	24	1	2	1	1	0	15	4	12	0	1	1	2	1	20	0
357	1	1	1	26	1	3	1	2	0	24	2	11	1	1	0	1	0	9	0
358	1	1	1	34	1	2	1	2	0	17	2	13	0	1	1	3	1	12	0
359	1	1	1	53	1	1	2	1	0	14	3	12	0	0	1	1	1	9	0
360	1	1	1	30	1	3	1	2	0	17	2	14	0	1	0	2	0	6	0
361	0	1	0	26	4	2	2	2	2	21		13	1	0	0	1	1	10	0
362	0	1	0	26	2	2	2	1	0	18		14	1	0	1	2	1	17	0
363	1	1	1	37	3	2	2	1	0	16	4	11	0	1	0	2	0	16	0
364	1	1	1	32	1	3	1	3	0	16	1	13	0	1	1	3	0	10	0
365	1	1	1	58	1	2	2	1	0	14	3	13	1	1	1	3	1	62	0
366	0	1	0	42	4	1	1	2								2	0	62	0
367	0	1	0	36	3	2	1	2	0	18	4	15		1	1	3	0	6	0
368	0	1	0	57	1	3	2	3				10	0	1	1	1	0	11	0
369	1	1	1	23	1	3	1	2	0	12	1	12	0	1	1	1	0	12	0
370	1	1	1	22	1	3	2	3	0	15	2	13	1	1	1	1	1	10	0
371	0	1	0	32	1	3	1	1	0	16	4	12		1	1	3	0	6	0
372	0	1	0	21	4	3	2	2	0	17		13	0	0	1	2	1	18	0
373	1	1	1	41	3	2	2	2	0	24	3	11	0	0	0	1	1	14	0
374	0	1	0	34	3	1	1	1			4	12	0	0	0	2	1	53	0
375	1	1	1	55	2	3	2	3	0	19	1	11	0	1	1	1	0	11	0
376	1	1	1	36	1	2	1	2	0	16	4	13	0	1	0	3	1	18	0
377	1	1	1	39	2	2	2	1	0	14	1	9	0	0	1	3	1	22	0
378	1	1	1	37	2	2	2	2	0	17	4	13	0	1	1	3	1	10	0
379	1	1	1	28	3	3	1	2	0	18	1	10	1	1	0	3	0	10	0
380	1	1	1	49	3	2	1	2	0	18	3	11	1	0	1	1	1	13	0
381	1	1	1	43	3	2	2	2	0	19	2	13	1	1	0	2	0	28	0
382	0	1	0	56	1	3	2	2	0	20		11	0	1	1		1	86	0
383	1	1	1	28	4	3	2	2	2	16	2	13	1	1	1	1	1	26	0
384	1	1	1	52	1	2	1	2	0	15	3	13	0	1	1	3	0	15	0
385	0	1	0	24	1	3	1	2	0	17		13	0	1	1	2	1	17	0
386	1	1	1	30	2	2	2	1	0	14	6	13	0	1	0	2	0	17	0
387	0	1	0	51	2	3	1	3			2	16	0	1	1	1	1	18	0
388	1	1	1	53	1	3	1	3	0	16	2	12	0	1	1	3	1	16	0
389	1	1	1	25	1	3	1	2	0	19	1	12	0	1	0	1	0	7	0
390	0	1	0	26	1	3	2	3	0	20		12		1	1	1	0	14	0
391	1	1	1	31	2	3	2	2	0	15	2	13	0	1	1	3	1	24	0
392	1	1	1	41	4	3	1	3	0	16	2	11	0	1	1	3	1	16	0
393	1	1	1	22	2	2	1	1	0	14	3	14	0	1	1	3	1	22	0
394	0	1	0	20	3	3	2		0	18		11	0	0	0	2	1	9	0
395	0	1	0	33	1	3	2	1					1			1	0	9	0
396	1	1	1	44	2	2	2	2	0	13	5	10	0	1	1	3	1	20	0
397	1	1	1	39	1	2	1	3	0	14	3	12	0	1	0	1	1	21	0
398	1	1	1	45	1	3	1	1	2	15	8	12	0	1	1	1	1	9	0
399	1	1	1	57	1	2	1	3	0	13	3	12	1	1	1	2	1	68	0
400	1	1	1	27	1	2	1	2	0	17	3	13	0	1	0	2	1	11	0
401	0	1	0	53	1	3	2					8		1	0	3	1	52	0
402	1	1	1	27	2	2	2	1	0	17	4	11	1	0	1	2	1	14	0
403	1	1	1	29	1	3	1	3	0	16	1	13	1	1	1	2	0	7	0
404	1	1	1	31	2	3	1	2	0	15	4	12	0	1	1	3	1	14	0
405	0	1	0	23	2	3	2	2	0	17		13	0	1	1	1	1	25	0
406	1	1	1	35	1	3	1	2	0	17	3	11	0	1	1	3	1	15	0
407	0	1	0	27	1	3	1	3	0	15	1	14		1	1	2	0	5	0
408	1	1	1	34	3	1	1	1	0	20	3	9	1	0	0	3	0	18	0
409	1	1	1	25	2	2	2	1	0	16	1	10	0	1	0	3	1	21	0
410	0	1	0	43	1	2	1	3	0	13	4	11		1	1	1	1	15	0
411	1	1	1	40	1	3	1	3	0	777	3	12	0	1	1	2	0	23	0
412	0	1	0	24	1	3	1	2	0	15		11	0	1	1	2	0	6	0
413	1	1	1	27	1	3	1	3	0	16	1	13	0	1	1	1	0	12	0
414	1	1	1	30	3	1	2	1	0	18	3	11	0	1	0	3	0	55	0
415	0	1	0	30	3	2	2	1					0			2	0	27	0
416	0	1	0	26	2	3	2	3	0	24		12	0	0	0	1	0	11	0
417	1	1	1	41	3	2	1	3	0	17	4	11	0	1	0	2	0	23	0
418	0	1	0	32	1	3	1	3	0	17		12	0	1	0	3	0	34	0
419	1	1	1	43	1	3	1	3	0	22	2	11	0	1	0	1	0	14	0
420	1	1	1	48	2	3	1	2	0	15	3	11	0	1	1	2	1	38	1
421	1	1	1	37	2	2	2	1	0	16	6	14	0	0	0	3	1	13	0
422	0	1	0	20	1	2	2						0			2	1	15	0
423	0	1	0	37	2	3	1	3	0	22		13	0	1	0	1	1	8	0
424	1	1	1	51	1	2	2	3	0	17	5	12	0	1	1	1	1	155	0
425	0	1	0	45	2	3	2	3	0	15		9	0	1	0	3	1	20	0
426	0	1	0	39	1	3	2	3	0	16		999	0	1	1		0	14	0
427	0	1	0	27	4	2	1	1					0			2	1	12	0
428	1	1	1	59	1	2	1	1	0	23	2	11	0	1	1	3	1	26	0
429	1	1	1	46	1	2	1	3	0	19	5	12	1	1	1	2	1	14	0
430	1	1	1	39	1	3	1	3	0	15	4	13	0	1	1	1	1	14	0
431	1	1	1	27	3	2	1	2	0	18	2	13	0	1	0	2	0	30	0
432	0	1	0	32	1	3	1	3	0	16	1	16		1	1	1	0	5	0
433	1	1	1	43	3	3	2	3	1	15	3	12	0	1	1	3	1	44	1
434	1	1	1	49	3	1	1	1	0	13	9	13	0	1	0	3	1	13	0
435	1	1	1	20	1	2	2	2	0	15	1	13	0	1	1	1	0	13	0
436	1	1	1	55	2	3	2	1	0	20	1	15	0	1	1	3	0	13	0
437	0	1	0	27	3	2	1	1	0	18	2	12		1	0	3	1	14	0
438	1	1	1	25	3	2	1	1	0	19	2	13	0	0	0	2	1	21	0
439	1	1	1	51	2	3	1	3	0	15	5	9	1	1	1	2	0	13	0
440	1	1	1	46	1	3	1	2	0	20	2	14	0	1	0	2	1	17	0
441	0	1	0	37	4	3	2		0	25	3	13	1	1	0	1	0	13	0
442	1	1	1	40	3	1	1	2	0	20	4	14	0	1	0	1	0	15	0
443	1	1	1	49	4	2	1	2	0	17	1	12	0	1	1	2	1	14	0
444	1	1	1	34	1	2	2	2	0	15	4	13	0	1	1	1	1	16	0
445	1	1	1	38	3	1	1	2	0	18	3	13	0	1	0	3	0	19	0
446	1	1	1	26	1	3	1	2	0	18	3	15	0	1	1	2	1	8	0
447	1	1	0	45	3	1	1	1	0	19	4	12	0	1	0		0	26	0
448	0	1	0	21	3	3	1	1	0	18	2	14		1	0	3	0	8	0
449	1	1	1	28	1	2	1	3	0	17	6	14	0	1	0	3	1	8	1
450	1	1	1	25	1	3	2	2	0	19	1	14	1	1	1	2	1	14	0
451	1	1	1	46	2	2	1	2	0	16	4	16	0	1	0	2	0	14	0
452	0	1	0	39	1	3	2	2					0			3	1	26	0
453	0	1	0	27	1	3	1	3	0	16	1	15		1	1	1	0	7	0
454	1	1	1	26	4	3	1	1	0	18	2	16	1	0	0	2	1	16	0
455	1	1	1	45	1	3	1	3	0	14	2	11	1	1	1	1	0	14	0
456	0	1	0	52	2	3	2	2	0	19		12	0	0	1	2	1	79	0
457	1	1	1	30	2	2	1	2	0	14	5	12	0	0	1	3	1	16	0
458	1	1	1	31	4	3	1	3	1	18	3	14	1	1	1	1	0	13	0
459	0	1	0	51	3	2	2	2	0	25		17	1	0	0	3	1	64	0
460	1	1	1	31	4	3	1	3	0	20	1	12	1	1	1	3	0	10	0
461	0	1	0	25	1	3	2	2	0	18		12	0	1	1	1	1	19	0
462	0	1	0	41	3	1	2		0	16	4	13	0	1	0	2	0	12	0
463	1	1	1	26	2	2	2	1	0	15	3	15	1	1	0	1	1	10	0
464	1	1	1	51	1	2	1	2	0	17	1	11	1	0	1	3	1	21	0
465	0	1	0	47	1	2	2	1					0			1	0	17	0
466	1	1	1	22	2	2	2	1	0	13	4	13	0	0	1	3	1	24	0
467	0	1	0	29	3	3	1	2	0	17	4	13		0	1	3	0	9	0
468	0	1	0	58	1	2	1	2								3	1	17	0
469	1	1	1	39	2	2	2	1	0	16	5	17	0	1	1	3	1	82	0
470	0	1	0	39	4	1	1	1					1			2	0	23	0
471	1	1	1	28	1	2	1	3	0	19	1	12	0	1	1	2	0	15	0
472	0	1	0	29	1	3	2	2	0	20		12	0	1	1	1	1	14	0
473	0	1	0	36	1	3	2	2					1			3	0	17	0
474	1	1	1	46	1	2	1	3	0	17	1	14	0	1	1	2	0	10	0
475	1	1	1	59	2	1	2	2	0	14	5	13	0	0	0	2	1	58	0
476	0	1	0	22	3	2	2	1				10	0	0	1	1	1	13	0
477	1	1	1	26	1	3	2	1	0	12	3	12	0	1	1	3	1	6	0
478	0	1	0	33	3	2	2	1				13	0	0	0	3	0	14	0
479	1	1	1	32	2	3	1	1	0	21	6	12	0	1	0	1	0	8	0
480	1	1	1	26	1	3	1	3	0	24	2	12	0	1	0	1	0	9	0
481	0	1	0	51	4	3	1	2	0	25	4	16		0	0	1	1	11	0
482	0	1	0	53	4	3	1	3			4	14	0	0	1	2	0	31	0
483	1	1	1	49	4	3	1	3	0	22	2	13	0	1	1	1	1	16	0
484	1	1	1	54	3	3	2	1	0	12	22	16	0	1	1	1	1	17	0
485	0	1	0	30	1	3	2	2	0	17	2	17		1	1	3	1	15	0
486	0	1	0	46	1	1	2	3			3	14		0	0	1	1	12	0
487	1	1	1	50	2	2	2	1	0	20	6	11	0	1	0	1	1	11	0
488	1	1	1	56	1	2	1	1	0	19	2	14	0	1	0	3	1	17	0
489	1	1	1	33	3	2	1	2	0	27	2	12	0	0	1	2	0	15	0
490	1	1	1	31	1	2	1	2	1	17	3	13	0	1	0	1	0	9	0
491	0	1	0	52	1	3	1	3	0	20		10	0	1	1	3	0	31	0
492	1	1	1	38	3	3	1	3	0	22	2	14	1	1	1	1	0	12	0
493	1	1	1	23	2	2	1	1	0	14	2	11	1	1	1	2	0	48	0
494	0	1	0	42	2	2	2		0	17	7	999	0	1	1	2	1	10	0
495	1	1	1	55	1	3	2	3	0	17	2	16	0	1	1	2	0	15	0
496	1	1	1	40	2	3	2	1	0	12	5	12	1	1	1	3	1	14	0
497	1	1	1	24	2	2	1	1	0	14	5	13	1	0	0	3	1	13	0
498	0	1	0	23	4	3	2	2	0	22		11	1	1	1	3	1	24	0
499	0	1	0	22	2	3	1	1	0	19	2	14		0	0	2	0	13	0
500	0	1	0	46	2	3	2	2	0	18	3	13		1	1	2	1	17	0
501	1	1	1	33	2	2	2	2	0	16	2	10	0	1	0	3	0	20	0
502	1	1	1	44	2	2	2	2	0	16	7	11	1	1	1	3	1	9	0
503	0	1	0	50	1	2	1		0	16	2	11	0	1	0	3	1	27	0
504	1	1	1	37	3	2	2	1	0	17	3	12	1	1	1	3	1	17	0
505	1	1	1	33	1	3	1	3	0	18	1	12	0	1	0	3	0	11	0
506	1	1	1	31	2	3	1	1	0	20	2	13	0	1	1	3	1	17	0
507	1	1	1	24	1	3	1	3	0	16	1	11	0	1	1	2	0	8	0
508	0	1	0	23	1	3	1	2	0	18	1	13		1	1	1	0	10	0
509	1	1	1	21	2	2	2	2	0	14	1	12	0	0	1	2	1	13	0
510	1	1	1	56	2	3	1	3	0	17	3	13	0	1	1	2	0	13	0
511	1	1	1	48	4	2	1	1	0	16	1	11	1	1	0	3	1	22	0
512	1	1	1	30	1	3	1	3	0	17	1	10	0	1	1	3	1	15	0
513	0	1	0	26	2	2	2	1	0	13	12	11		1	1	2	1	57	0
514	1	1	1	55	2	3	1	3	0	20	2	15	0	1	0	1	0	20	0
515	1	1	1	38	1	3	2	2	0	13	2	11	1	1	1	2	1	34	0
516	1	1	1	25	1	3	1	3	0	13	3	11	0	1	1	3	1	5	0
517	0	1	0	52	1	2	1	3	0	19	3	13		0	1	1	0	11	0
518	0	1	0	30	1	3	1	3	0	15	3	12		1	1	3	0	9	0
519	0	1	0	21	3	1	1	2	0	18	1	12		0	1	1	0	15	0
520	1	1	1	53	4	3	1	3	0	17	2	10	0	1	1	2	0	10	0
521	0	1	0	34	4	3	1	3	0	29	4	14		1	0	1	0	6	0
522	0	1	0	35	1	2	1									1	1	14	0
523	1	1	1	39	1	3	1	3	0	22	3	10	0	1	1	3	0	11	0
524	1	1	1	39	1	2	2	1	0	18	5	11	1	1	1	3	1	24	0
525	1	1	1	48	2	3	2	1	0	25	1	15	0	1	0	2	0	17	0
526	1	1	1	51	1	3	1	3	0	18	2	12	1	1	1	1	1	18	0
527	1	1	1	26	3	1	1	1	0	25	2	14	0	0	0	2	0	9	0
528	0	1	0	41	4	3	2	2	2	17		13	0	0	0	2	1	12	0
529	1	1	1	32	3	2	1	2	0	18	4	13	0	1	1	3	0	13	0
530	1	1	1	32	1	3	1	2	0	18	2	13	0	1	1	1	0	10	0
531	1	1	1	51	1	2	2	2	0	15	1	15	0	1	0	2	1	33	0
532	1	1	1	42	2	3	1	2	0	16	11	9	1	1	1	2	1	33	0
533	1	1	1	58	3	1	1	3	0	14	8	11	0	1	1	2	1	14	0
534	1	1	1	40	2	3	1	3	0	12	4	13	0	1	0	2	0	11	0
535	1	1	1	51	3	2	1	3	0	19	5	15	0	1	1	1	0	12	0
536	1	1	1	35	3	3	2	1	0	25	3	12	0	0	0	2	0	10	0
537	1	1	1	34	1	3	1	3	0	19	1	13	1	1	1	1	0	11	0
538	1	1	1	34	1	3	1	3	0	19	1	13	0	1	1	2	0	9	0
539	1	1	1	24	2	3	1	2	0	14	1	12	0	1	1	3	1	16	0
540	0	1	0	20	3	2	1	2	0	14	3	12		1	0	3	1	10	0
541	1	1	1	22	2	3	2	2	0	16	2	8	0	1	1	2	1	9	0
542	0	1	0	24	4	3	1	3	0	21		13		0	0	1	1	9	0
543	1	1	1	42	1	3	1	3	0	25	2	13	0	1	1	2	0	16	0
544	0	1	0	28	1	3	1	3	0	18		15	0	1	1	1	1	6	0
545	1	1	1	47	1	2	2	1	5	13	6	11	1	1	1	3	1	13	0
546	1	1	1	40	1	3	1	3	0	19	2	14	0	1	1	1	0	9	0
547	1	1	1	29	3	2	2	2	0	19	2	16	0	0	1	2	1	35	0
548	1	1	1	30	4	3	1	3	0	17	2	13	1	1	1	1	0	12	1
549	1	1	1	54	1	3	1	3	0	23	3	15	0	1	1	2	0	12	0
550	0	1	0	28	1	3	1	2	0	17		13	0	1	1	1	1	16	0
551	0	1	0	25	1	2	1	2	0	18	1	12		1	1	3	0	8	0
552	0	1	0	24	3	3	1	2	0	15		14		1	1	1	0	20	0
553	1	1	1	42	1	2	2	1	0	16	4	13	0	1	0	2	1	57	0
554	1	1	1	34	3	2	1	2	0	16	4	12	0	1	1	3	0	13	0
555	1	1	1	34	2	2	2	1	0	15	7	12	0	1	1	2	1	13	0
556	0	1	0	28	3	2	1	1	0	23		10	0	0	1	1	0	14	0
557	1	1	1	40	4	3	1	2	0	19	2	13	0	0	0	1	1	34	0
558	1	1	1	32	2	3	2	3	0	17	2	11	0	1	0	3	1	11	0
559	0	1	0	24	1	3	2	2	0	21		12	0	0	1	1	0	37	0
560	1	1	1	49	2	2	2	1	0	19	3	9	0	1	0	2	1	38	0
561	1	1	1	40	1	3	1	3	0	16	1	12	0	1	0	3	0	8	0
562	1	1	1	58	2	2	2	2	77777	15	12	12	0	1	0	3	1	24	0
563	0	1	0	25	2	3	2	1				13	0	0	0	3	0	17	0
564	1	1	1	32	2	3	1	3	0	13	4	11	1	0	1	3	1	13	0
565	0	1	0	35	1	3	1	1	0	30	3	13		1	1	1	0	9	0
566	1	1	1	51	1	3	1	3	0	27	3	12	0	1	0	3	0	22	0
567	0	1	0	21	3	3	2	2	0	18	1	9		0	1	2	0	8	0
568	0	1	0	22	1	2	2	1	0	18	2	9		1	0	3	1	17	0
569	1	1	1	47	2	2	2	2	0	14	6	12	0	0	0	3	1	24	0
570	1	1	1	48	3	3	1	3	0	16	4	10	0	1	0	3	0	15	0
571	1	1	1	28	3	1	1	2	99999	25	1	12	0	0	0	2	0	14	0
572	0	1	0	22	1	3	2	3				11	0	1	1	1	1	10	0
573	1	1	1	22	2	2	2	3	0	14	5	14	1	1	1	1	0	12	0
574	1	1	1	42	2	2	1	2	0	18	3	11	0	1	0	3	0	17	0
575	0	1	0	30	3	2	1	2								1	0	10	0
576	1	1	1	31	4	3	1	2	0	14	6	13	0	1	0	2	1	11	0
577	0	1	0	29	1	3	1	3	0	20	1	12		1	1	3	0	9	0
578	0	1	0	50	3	3	1	3	0	24		12	0	1	1	3	1	45	0
579	1	1	1	20	2	3	2	1	0	14	2	10	1	1	0	2	1	11	0
580	0	1	0	30	2	3	2	1					1			1	1	14	0
581	0	1	0	33	2	3	1		0	9	3	13	1	1	0	2	1	15	0
582	0	1	0	23	1	3	2	3				16		0	0	1	1	10	0
583	1	1	1	48	1	3	1	3	0	16	1	14	0	0	0	3	0	15	0
584	0	1	0	31	1	3	1	3	0	18	3	12		1	1	2	0	5	0
585	1	1	1	55	1	3	1	3	0	21	2	12	0	1	1	2	0	19	0
586	0	1	0	21	1	3	2	3	0	17		13	0	1	1	1	1	13	0
587	0	1	0	20	3	2	1	1			1	15	0	0	0	1	0	6	0
588	0	1	0	21	2	2	2	2	0	15	3	12		0	1	1	1	5	0
589	1	1	1	56	1	3	1	3	0	21	2	13	0	1	1	3	0	20	0
590	1	1	1	22	1	2	1	2	0	18	2	10	0	0	0	2	1	8	0
591	1	1	1	23	2	3	2	3	0	15	1	14	1	1	0	3	1	8	0
592	0	1	0	48	2	3	2	2	0	17		9	1	1	1	3	1	20	0
593	1	1	1	30	3	3	1	2	0	16	5	13	0	1	1	3	0	15	0
594	0	1	0	21	3	2	2		0	17		14	1	0	1	1	1	10	0
595	1	1	1	39	1	2	1	1	0	17	2	12	0	1	1	3	0	10	0
596	1	1	1	29	2	2	2	2	0	13	4	12	1	0	0	1	1	11	0
597	1	1	1	33	1	2	1	2	0	19	3	13	1	1	1	2	1	10	0
598	0	1	0	20	1	3	2	1				10	0	0	0	1	0	9	0
599	0	1	0	25	1	2	2	1				14	0	0	1	1	1	12	0
600	1	1	1	27	2	2	1	1	0	17	3	12	0	1	1	3	1	19	0
601	1	1	1	29	2	3	1	2	0	15	4	13	1	1	0	3	1	48	0
602	1	1	1	56	1	3	1	3	0	15	2	11	1	1	0	2	0	16	0
603	1	1	1	24	1	3	2	2	0	17	7	12	0	1	1	2	1	9	0
604	1	1	1	37	3	2	1	1	0	22	3	10	0	0	0	1	0	7	0
605	1	1	1	52	2	3	1	1	0	19	5	10	0	1	0	2	1	68	0
606	1	1	1	41	1	3	2	2	4	16	5	12	0	1	1	1	1	12	0
607	1	1	1	28	1	3	1	1	0	17	1	12	0	1	1	1	0	17	0
608	1	1	1	37	1	3	1	2	0	16	1	16	1	1	1	2	1	17	0
609	0	1	0	34	1	3	1	3	0	15	4	12		1	1	1	0	11	0
610	1	1	1	31	1	3	1	3	5	15	1	12	0	1	1	3	1	13	0
611	0	1	0	38	1	3	1	2					0			2	1	18	0
612	1	1	1	44	1	2	1	3	0	16	3	12	0	1	1	2	0	15	0
613	0	1	0	23	2	2	1	2					0			2	1	18	0
614	1	1	1	43	2	2	2	2	2	12	5	11	0	1	1	3	1	26	0
615	1	1	1	32	1	3	1	3	0	17	4	12	0	1	1	2	0	7	0
616	0	1	0	54	1	3	1	3	0	18	2	14		1	1	1	1	89	0
617	1	1	1	56	2	2	1	3	0	18	9	13	0	1	0	3	0	11	0
618	1	1	1	46	2	3	2	2	0	9	2	12	0	1	0	3	1	48	0
619	1	1	1	34	1	2	1	2	0	12	26	13	0	1	1	1	1	13	0
620	0	1	0	21	3	2	1	1					0			1	0	6	0
621	1	1	1	35	1	3	1	2	3	21	1	16	0	1	1	1	1	7	0
622	1	1	1	20	4	3	2	2	0	19	3	16	0	1	0	1	1	13	0
623	1	1	1	46	2	3	1	2	0	15	3	12	1	1	0	3	0	73	0
624	1	1	1	59	1	2	2	1	0	19	5	12	0	1	0	3	1	42	0
625	1	1	1	24	2	3	2	2	0	16	2	9	1	0	0	1	1	12	0
626	1	1	1	53	3	1	1	2	0	20	5	13	0	0	1	2	0	57	0
627	1	1	1	33	3	2	1	2	0	18	5	14	0	1	1	3	0	13	0
628	1	1	1	34	1	2	1	2	0	18	4	12	0	1	0	1	0	20	0
629	0	1	0	43	2	3	1	2	0	19	2	12		1	0		1	17	0
630	0	1	0	24	1	3	2	3				12		1	0	1	0	11	0
631	1	1	1	50	1	3	2	2	0	16	4	12	0	0	1	3	1	143	0
632	1	1	1	33	1	3	1	1	0	16	4	12	0	1	1	2	1	9	0
633	0	1	0	32	3	2	1	1	0	21	3	13		1	0	1	0	16	0
634	1	1	1	28	2	3	2	1	0	18	3	15	0	1	0	3	1	20	0
635	1	1	1	57	1	3	1	2	0	20	3	13	0	1	0	1	0	8	0
636	1	1	1	41	2	2	2	2	0	12	4	12	0	0	0	3	1	16	0
637	1	1	1	26	1	2	1	3	0	15	2	13	1	1	1	2	0	19	0
638	1	1	1	42	1	2	2	1	0	20	4	14	0	1	1	1	1	16	0
639	0	1	0	24	4	3	1		0	14	2	13	1	1	0	1	0	10	0
640	1	1	1	51	1	3	1	3	0	20	1	14	0	1	1	3	0	20	0
641	1	1	1	46	1	3	1	3	0	16	3	12	0	1	1	2	1	8	0
642	0	1	0	26	1	3	1	3	0	21	1	12		1	0	1	0	8	0
643	1	1	1	29	3	1	2	2	0	15	3	12	0	1	0	3	0	13	0
644	1	1	1	26	3	2	1	1	0	15	1	12	0	1	1	2	1	17	0
645	1	1	1	30	2	2	1	2	9	13	4	12	0	1	1	3	1	24	0
646	1	1	0	54	1	3	1	3	0	16	2	14	1	1	0		1	9	0
647	0	1	0	56	2	3	1		1	18	1	12	0	1	1	3	0	15	0
648	1	1	1	31	1	2	1	2	0	14	3	13	0	1	1	2	0	5	0
649	0	1	0	33	1	3	2	3	0	18		13	1	1	0	3	1	15	0
650	0	1	0	22	1	3	2	3					0			2	1	15	0
651	0	1	0	50	2	2	1		0	15	2	13	0	1	1	2	1	139	0
652	0	1	0	33	1	3	1	3	0	18	2	14		0	0	3	0	12	0
653	1	1	1	23	2	2	1	1	0	17	3	17	1	0	0	1	1	12	0
654	1	1	1	33	2	2	1	1	0	14	5	14	1	1	1	3	1	26	0
655	0	1	0	46	1	2	2						0			2	1	15	0
656	1	1	1	45	2	2	2	1	0	25	3	13	0	0	0	1	1	16	0
657	0	1	0	25	3	2	1	1								1	0	9	0
658	1	1	1	38	3	2	2	1	0	17	3	11	0	1	1	3	1	22	0
659	1	1	1	33	1	3	1	3	0	21	1	12	0	1	1	1	0	10	0
660	1	1	1	53	2	2	2	2	0	15	1	13	1	1	0	3	1	20	0
661	0	1	0	24	4	3	2	2	0	20		12	0	1	1	1	1	16	0
662	1	1	1	22	1	2	1	2	0	17	2	15	0	0	1	1	0	21	0
663	1	1	1	47	1	3	1	3	0	18	2	11	0	0	0	2	0	9	0
664	1	1	1	45	3	3	1	3	0	16	4	12	1	0	0	3	0	54	0
665	1	1	1	21	2	2	2	1	0	16	1	13	1	1	0	2	1	15	0
666	1	1	1	25	2	3	2	3	0	18	2	15	0	0	1	3	1	20	0
667	1	1	1	45	1	3	1	3	0	19	8	11	1	1	1	3	1	23	0
668	1	1	1	59	1	2	1	2	0	18	3	12	0	0	0	3	0	24	0
669	0	1	0	47	3	3	2	3								2	0	76	0
670	1	1	1	38	3	3	1	3	0	19	1	12	1	1	1	2	0	20	0
671	0	1	0	36	1	3	1	3	0	21	2	14		1	1	1	0	10	0
672	1	1	1	59	1	2	1	2	0	17	6	13	0	1	0	2	0	19	0
673	0	1	0	20	1	3	2	1	0	15		14		1	1	1	1	17	0
674	1	1	1	29	1	3	1	3	0	17	3	12	0	1	1	1	0	15	0
675	1	1	1	38	1	3	1	2	0	25	2	12	1	1	1	3	1	11	0
676	0	1	0	31	3	2	2		0	22	1	10	0	0	0	3	0	24	0
677	1	1	1	47	1	2	2	2	0	15	3	9	1	1	1	2	1	27	1
678	1	1	1	22	3	2	1	1	0	15	2	12	0	0	0	1	0	49	0
679	1	1	1	25	1	3	1	2	0	19	3	14	0	0	0	3	0	19	0
680	0	1	0	58	4	2	2	1	0	14	4	12		1	1		0	38	0
681	0	1	0	21	1	3	2	1				13	0	0	1	1	0	11	0
682	1	1	1	58	2	2	1	3	0	17	2	13	0	1	1	2	1	25	0
683	1	1	1	59	1	3	2	3	0	18	3	13	1	1	1	1	0	22	0
684	0	1	0	37	1	3	1	2								1	0	11	0
685	0	1	0	51	3	3	1	2	0	21	4	10		1	0	3	0	26	0
686	0	1	0	58	4	2	1	1			5	14		0	0	1	1	14	0
687	1	1	1	52	1	3	1	3	0	21	3	12	0	1	1	2	0	8	0
688	1	1	1	44	2	2	2	2	0	15	5	9	0	1	1	3	1	30	0
689	1	1	1	35	2	3	2	1	0	15	5	11	0	1	0	3	0	18	0
690	0	1	0	24	3	2	1	2	0	17		13	0	1	1	1	0	11	0
691	0	1	0	36	1	3	2	3				13	0	0	0	3	0	23	0
692	0	1	0	44	3	1	1	1					0			2	1	12	0
693	0	1	0	55	3	3	1	2								1	1	50	0
694	1	1	1	48	2	3	1	3	0	14	4	11	0	1	0	3	0	24	0
695	1	1	1	31	2	3	2	1	0	16	3	9	0	1	1	3	1	15	0
696	1	1	1	44	1	3	1	3	0	16	2	12	0	1	1	3	0	18	0
697	1	1	1	30	3	3	1	2	0	25	1	11	0	1	1	2	0	13	0
698	1	1	1	32	1	3	1	3	1	16	2	11	0	1	1	1	1	15	0
699	0	1	0	21	3	2	2	1				15	0	0	0	1	0	9	0
700	1	1	1	31	3	2	1	2	0	17	3	12	0	1	1	2	0	20	0
701	1	1	1	38	1	3	1	2	0	16	2	13	0	1	0	1	1	8	0
702	0	1	0	30	1	3	2	3	0	25		12	0	0	1	1	0	8	0
703	1	1	1	34	3	3	1	2	0	23	2	15	0	0	0	1	0	8	0
704	0	1	0	54	4	1	1	3								2	0	15	0
705	0	1	0	48	3	3	2	1								3	1	18	0
706	0	1	0	34	1	3	1	3					0			1	0	14	0
707	0	1	0	23	2	3	1	1	0	15	2	13		0	1		1	8	0
708	1	1	1	52	1	3	1	3	0	19	2	11	0	1	1	3	1	20	0
709	1	1	1	49	1	3	1	3	0	14	5	12	0	1	1	1	0	70	0
710	1	1	1	40	1	2	1	1	0	26	3	14	0	0	0	3	0	42	0
711	1	1	1	24	2	2	2	1	0	15	5	13	0	0	1	2	1	11	0
712	1	1	1	31	1	2	1	1	0	17	4	14	1	1	1	3	1	15	0
713	1	1	1	22	3	3	1	1	0	14	4	12	0	1	1	1	0	12	0
714	1	1	1	25	1	3	2	2	0	13	2	14	0	1	1	1	1	8	0
715	1	1	1	49	1	3	1	3	0	15	5	12	0	1	0	2	0	88	0
716	0	1	0	24	2	3	2	2	0	15	2	11		1	1	3	0	14	0
717	1	1	1	44	1	2	2	1	0	17	9	14	0	0	0	2	1	16	0
718	0	1	0	39	1	2	1	3	0	16		11	0	0	0	1	0	14	0
719	0	1	0	28	3	2	2		1	14	1	11	0	0	1	3	1	13	0
720	1	1	1	45	1	2	2	1	0	18	1	16	0	1	0	3	1	15	0
721	1	1	1	29	3	2	1	1	0	23	4	13	0	1	1	3	0	13	0
722	1	1	1	30	2	3	2	1	0	13	4	12	0	1	0	3	0	15	0
723	0	1	0	59	1	3	2	3	0	17		10		1	0	3	1	35	0
724	0	1	0	32	3	3	1	3	0	22	3	8		1	0	2	0	12	0
725	1	1	1	51	3	2	1	2	0	18	3	15	0	1	0	3	0	49	0
726	1	1	1	36	4	2	2	2	0	15	2	12	1	1	1	3	0	16	0
727	1	1	1	45	3	1	2	1	0	26	3	14	0	1	1	3	0	35	0
728	1	1	1	44	1	3	2	3	0	17	1	11	0	1	1	3	1	5	0
729	1	1	1	36	1	3	1	3	0	16	2	14	0	1	1	1	0	9	0
730	0	1	0	21	2	3	2	3				12		0	0	2	0	16	0
731	0	1	0	35	1	3	2	3	0	20		12	0	1	1	1	0	5	0
732	0	1	0	47	1	3	1	3			1	15	1	1	1	2	1	22	0
733	0	1	0	22	1	2	1	2	0	16		15		1	1	3	1	11	0
734	1	1	1	42	3	3	1	2	0	20	3	11	1	1	1	2	0	16	0
735	1	1	1	31	1	3	1	3	0	14	2	12	0	1	1	2	0	9	0
736	1	1	1	23	1	3	1	2	0	16	1	13	0	1	1	1	1	14	0
737	0	1	0	33	1	3	1	3	0	15		13	1	1	1	1	1	11	0
738	1	1	1	51	1	3	2	3	0	20	4	13	0	1	1	1	0	18	0
739	1	1	1	39	1	3	1	3	0	14	2	11	0	1	1	3	1	59	1
740	1	1	1	50	2	2	2	2	0	18	3	18	0	1	0	3	1	27	0
741	1	1	1	37	1	3	2	2	0	22	3	12	0	1	1	1	1	52	0
742	1	1	1	20	2	2	1	1	1	18	2	11	0	0	0	1	1	22	0
743	0	1	0	21	1	2	2	1	0	17		13	1	1	1	3	1	75	0
744	1	1	1	34	1	3	1	3	0	17	2	13	0	1	1	1	0	16	0
745	0	1	0	46	1	3	1		0	18	5	14	0	1	0	1	0	13	0
746	1	1	1	56	1	3	1	2	0	22	2	11	0	1	0	1	0	13	0
747	0	1	0	36	1	1	1	1	0	22	5	10		0	0	3	1	12	0
748	1	1	1	25	3	2	1	1	0	16	5	11	0	0	0	3	0	11	0
749	0	1	0	31	1	3	1	3	0	15		11		1	1	1	1	8	0
750	1	1	1	48	4	3	1	1	0	18	1	9	0	1	1	1	1	85	0
751	0	1	0	23	4	3	2	2	0	13		11	0	1	1	3	1	20	0
752	1	1	1	36	2	2	2	1	0	16	4	12	1	0	1	3	1	9	0
753	0	1	0	25	1	3	1	2	0	17	1	13		1	1	2	0	7	0
754	1	1	1	23	2	3	2	1	2	11	5	9	0	1	1	2	1	19	0
755	1	1	1	38	1	3	1	2	0	13	5	13	0	1	1	3	1	23	0
756	1	1	1	46	1	3	1	1	0	15	4	12	0	0	1	2	1	46	0
757	1	1	1	43	4	3	1	3	1	9	3	13	0	1	1	2	0	12	0
758	1	1	1	42	1	2	2	2	0	14	5	14	0	1	1	1	1	8	0
759	0	1	0	21	1	2	2	2	0	16		10	0	0	1	2	1	19	0
760	0	1	0	30	1	3	1	3	0	22		15	0	1	1	2	1	10	0
761	0	1	0	34	1	3	1	1								2	0	16	0
762	1	1	1	37	1	3	1	2	0	18	2	12	0	1	0	3	0	13	0
763	1	1	1	43	1	2	1	1	0	18	1	13	0	1	1	3	1	25	0
764	1	1	1	29	1	3	1	2	0	14	4	12	0	1	1	1	1	34	0
765	1	1	1	52	2	2	2	1	0	16	7	11	0	0	1	3	1	39	0
766	1	1	1	29	3	3	1	2	0	14	1	15	0	1	1	1	0	12	0
767	1	1	1	26	2	2	2	1	0	16	1	12	1	0	0	2	1	12	0
768	1	1	1	43	1	3	2	1	0	18	2	12	0	1	0	1	1	79	1
769	1	1	1	50	2	2	2	2	0	14	3	12	0	1	1	3	1	28	0
770	1	1	1	33	3	2	2	1	0	13	3	13	0	0	0	2	0	14	0
771	0	1	0	21	3	1	1	1	1	19	1	13	0	0	0	1	1	3	0
772	1	1	1	26	1	2	2	1	0	16	4	12	0	1	1	1	1	11	0
773	0	1	0	49	1	2	2	3	0	28		12	1	1	1	1	0	11	0
774	0	1	0	50	3	3	1	3	0	18		11	1	1	1	3	0	28	0
775	0	1	0	24	1	3	2	1	1	19		12	1	1	1	1	0	23	0
776	1	1	1	51	1	2	2	2	0	17	2	14	0	1	0	2	0	20	0
777	1	1	1	26	1	3	1	1	0	17	2	14	0	1	0	2	0	7	0
778	1	1	1	23	1	3	2	1	0	18	2	13	1	1	1	3	1	32	0
779	1	1	1	22	1	2	1	3	0	17	1	12	1	1	1	1	1	14	0
780	0	1	0	30	3	1	2	1					1			3	1	20	0
781	0	1	0	53	2	3	2	3	0	16	2	12		1	1	3	1	18	1
782	1	1	1	53	3	2	2	1	0	18	3	16	0	1	0	2	0	190	0
783	1	1	1	31	3	2	1	1	0	31	1	16	0	0	1	3	0	13	0
784	0	1	0	55	1	3	1		0	16	2	10	1	1	1	3	0	14	0
785	0	1	0	30	1	3	1	3	0	19		11	0	1	1	2	1	7	0
786	1	1	1	26	1	3	1	3	0	16	1	15	0	1	0	1	1	11	0
787	1	1	1	47	1	3	1	3	0	17	1	14	0	1	0	3	1	28	0
788	1	1	1	37	3	3	1	2	0	26	2	13	0	1	1	1	0	21	0
789	1	1	1	41	3	3	1	3	0	15	2	12	0	1	1	3	0	64	0
790	1	1	1	24	2	3	2	1	0	10	3	10	0	0	1	3	0	34	0
791	0	1	0	44	1	3	1	3	0	22		9	1	1	1	2	0	19	0
792	1	1	1	45	3	3	1	3	0	16	2	13	1	0	1	2	0	14	0
793	1	1	1	23	2	3	2	2	1	15	1	12	1	1	1	3	1	17	0
794	0	1	0	46	1	3	1	3					1			3	1	18	0
795	1	1	1	53	1	3	2	2	0	20	1	9	0	1	0	2	0	39	0
796	1	1	1	37	3	2	2	2	0	14	2	12	1	1	0	1	1	37	0
797	1	1	1	21	3	2	1	1	0	19	2	12	0	0	0	1	0	6	0
798	1	1	1	47	2	2	2	1	0	17	3	13	0	1	0	3	0	186	0
799	1	1	1	46	1	3	1	3	0	28	1	13	1	1	0	3	0	13	0
800	1	1	1	52	1	3	1	3	0	20	2	16	1	1	1	1	0	13	0
801	0	1	0	46	2	3	2	3	0	22		12	1	1	1	3	1	26	0
802	1	1	1	55	3	2	1	3	0	16	5	12	0	1	1	3	0	33	0
803	1	1	1	41	3	3	1	1	0	22	5	14	0	1	1	3	1	26	0
804	0	1	0	42	2	2	2	1	0	23	5	15		0	0	3	1	57	0
805	0	1	0	48	2	2	2	2	0	13			0			3	1	19	0
806	1	1	1	59	1	3	1	3	0	22	2	12	0	1	1	3	0	18	0
807	0	1	0	24	1	3	1	1	0	17	4	11		1	1	1	0	10	0
808	1	1	1	43	1	2	2	3	0	16	2	10	0	1	1	3	1	18	0
809	0	1	0	24	3	2	1	1					0			3	0	16	0
810	0	1	0	41	3	1	1	2								1	0	13	0
811	0	1	0	46	2	2	2	1	0	15	1	13	0	1	1	1	1	657	0
812	1	1	1	49	2	3	2	2	0	16	2	11	1	1	1	3	1	24	0
813	1	1	1	34	1	3	1	3	0	17	1	11	0	1	1	1	0	10	0
814	1	1	1	34	1	3	1	2	0	9	1	14	1	1	1	3	0	8	0
815	1	1	1	42	3	2	2	1	0	16	4	10	0	1	1	3	0	20	0
816	1	1	1	33	1	3	2	1	0	21	2	14	0	1	1	1	1	5	0
817	0	1	0	30	2	2	1	1	0	15	2	10		1	1	3	1	14	0
818	1	1	1	30	2	2	2	1	0	17	3	14	0	1	0	2	1	18	0
819	0	1	0	28	1	3	2	1	0	19		12	0	1	1	1	0	12	0
820	1	1	1	28	1	3	2	1	0	11	3	12	0	1	1	2	1	20	0
821	1	1	1	31	3	2	2	1	0	20	2	13	1	1	1	2	1	13	0
822	1	1	1	33	3	3	1	1	0	22	3	14	0	0	1	2	0	10	0
823	1	1	1	59	1	3	2	3	0	19	3	13	0	1	1	3	0	24	0
824	0	1	0	37	4	2	1	1	0	13	6	11		1	0	3	1	14	0
825	1	1	1	28	2	3	1	2	0	21	3	13	0	0	0	3	0	11	0
826	1	1	1	37	3	3	1	2	0	30	3	12	0	1	1	1	0	13	0
827	1	1	1	57	1	1	1	1	0	18	1	12	1	1	0	2	1	7	0
828	0	1	0	24	1	3	1	1					1			2	1	26	0
829	1	1	1	57	1	3	1	3	0	15	5	10	0	0	1	3	1	23	0
830	0	1	0	27	1	2	2		0	14	6	14	1	1	1	1	1	15	0
831	0	1	0	43	1	2	2	1	0	20		999	0	0	0	1	1	7	0
832	1	1	1	50	2	3	1	2	0	16	1	11	0	0	1	2	1	126	0
833	1	1	1	44	3	3	2	2	0	19	6	12	0	1	0	3	0	13	0
834	1	1	1	31	3	3	1	3	0	16	3	12	0	1	0	1	0	7	0
835	0	1	0	49	1	2	1	2	0	16	4	11		1	1	1	1	15	0
836	1	1	1	30	2	3	1	2	0	13	3	12	0	1	1	3	1	15	0
837	1	1	1	28	2	2	2	2	0	16	2	12	0	0	1	3	1	14	0
838	1	1	1	36	1	3	2	1	0	18	3	14	0	1	0	3	1	12	0
839	0	1	0	46	2	3	2	2			6	13	1	1	0	2	1	16	0
840	0	1	0	32	1	3	1	3	0	24		14	0	1	0	2	0	8	0
841	1	1	1	50	1	3	1	3	0	22	3	15	0	1	1	1	0	17	0
842	0	1	0	22	1	3	2	1	0	16		12	1	1	1	1	0	5	0
843	0	1	0	25	4	3	2	3	0	18		13	0	0	1	1	0	14	0
844	0	1	0	27	4	3	2	2				12	0	0	0	2	0	18	0
845	0	1	0	41	1	3	1	3					0				1	11	0
846	1	1	1	28	1	3	1	3	0	15	2	13	0	1	1	1	1	11	0
847	0	1	0	39	2	2	1		0	16	3	16	0	0	0	1	1	19	0
848	1	1	1	29	3	1	1	1	0	23	2	16	0	0	0	2	1	5	0
849	0	1	0	45	2	2	2	1			4	13	0	1	0	2	0	18	0
850	0	1	0	55	2	2	2		0	999	2	12	1	0	0	2	0	12	0
851	0	1	0	40	2	2	2	2					0			3	1	70	0
852	0	1	0	28	2	2	1	1	0	15	2	12		0	1	3	1	17	0
853	0	1	0	47	4	3	2	1	10	16		11	0	1	1	1	1	172	0
854	0	1	0	48	1	3	1	3	0	25	1	12		1	0	2	1	19	0
855	0	1	0	31	1	3	1	1	0	15	4	12		1	1	3	0	15	0
856	1	1	1	43	2	2	2	1	0	16	3	12	0	1	1	1	1	11	0
857	1	1	1	45	2	2	2	1	0	17	2	14	1	1	1	1	1	29	0
858	1	1	1	36	1	2	1	1	0	15	6	12	0	0	1	3	0	32	0
859	0	1	0	42	1	3	2	1	0	22		15	1	0	0	1	0	11	0
860	0	1	0	28	1	3	2	2	0	18		12	0	1	1	3	1	12	0
861	0	1	0	48	1	2	2	2	0	19	3	14		1	0	3	1	9	0
862	1	1	1	41	3	2	1	1	0	26	4	16	0	0	1	1	0	10	0
863	1	1	1	58	2	3	2	2	0	16	2	13	0	1	1	3	0	23	0
864	0	1	0	21	1	3	1		0	18		14	0	1	1	1	1	11	0
865	0	1	0	39	1	3	1	3	0	20	3	14		1	1	2	1	7	0
866	1	1	1	55	1	3	1	3	0	20	2	14	0	1	1	2	0	23	0
867	0	1	0	23	3	2	2	1	0	17		16	1	1	0	3	1	19	0
868	1	1	1	46	1	2	1	1	0	16	3	9	0	0	1	1	1	16	0
869	1	1	1	52	3	3	1	2	0	21	4	13	1	1	0	2	0	7	0
870	1	1	1	37	2	2	2	2	0	17	5	12	0	1	1	3	1	16	0
871	1	1	1	41	3	3	1	3	0	17	3	13	0	1	1	3	1	23	0
872	1	1	1	24	1	2	1	2	0	20	2	12	1	0	1	1	1	14	0
873	0	1	0	58	2	2	2	2					1			2	1	40	0
874	0	1	0	27	3	2	1	2	0	16	5	12		1	0	3	0	29	0
875	1	1	1	28	2	2	2	1	0	12	3	10	0	1	1	3	1	20	0
876	0	1	0	23	2	3	2	3	0	16		15	1	1	1	2	1	21	0
877	0	1	0	22	3	2	1	1	0	15	3	10		1	1	2	0	15	0
878	0	1	0	43	2	2	2	3	0	12		12	0	0	1	1	1	21	0
879	1	1	1	52	1	3	2	1	0	19	2	16	0	1	1	1	0	51	0
880	1	1	1	44	1	3	1	3	0	20	2	9	0	0	0	2	0	26	0
881	0	1	0	25	2	3	2	2	1	15		12	1	1	1	1	1	25	0
882	0	1	0	20	1	2	1	2	0	17	2	15		1	0	2	1	8	0
883	1	1	1	33	1	3	1	3	0	22	2	11	0	1	0	3	0	14	0
884	0	1	0	33	2	2	2	1									1	28	0
885	0	1	0	29	4	3	2	1				15		0	0	1	1	12	0
886	1	1	1	54	1	2	1	3	0	17	3	13	0	1	0	3	0	23	0
887	1	1	1	42	2	3	2	2	2	14	3	13	0	1	0	2	1	53	0
888	1	1	1	42	3	1	1	1	0	15	4	15	0	0	1	1	1	14	0
889	1	1	1	20	4	2	1	1	0	14	3	11	0	1	0	2	1	11	0
890	1	1	1	59	1	2	1	2	3	14	1	13	0	0	0	3	1	28	0
891	0	1	0	32	1	3	1	3	0	18	4	15		1	1	3	1	9	0
892	1	1	1	56	4	1	1	1	0	16	5	16	1	0	1	1	1	15	0
893	1	1	1	56	2	2	1	1	0	14	4	15	0	1	1	2	1	13	0
894	1	1	1	56	1	2	1	3	0	21	1	13	0	1	1	2	1	18	0
895	1	1	1	28	1	3	1	3	0	18	1	13	1	1	1	3	0	9	0
896	1	1	1	56	1	2	2	2	0	18	1	12	0	1	0	3	1	8	0
897	1	1	1	57	4	3	2	1	0	23	6	14	0	1	1	1	1	10	0
898	0	1	0	34	1	3	2	3	0	21		14	0	1	1	1	0	10	0
899	1	1	1	37	2	2	2	2	0	20	4	13	0	1	0	1	1	30	0
900	1	1	0	58	1	2	1	1	0	15	3	13	0	0	0		1	20	0
901	1	1	1	47	2	2	2	1	0	16	3	16	1	1	0	2	1	19	0
902	1	1	1	36	3	3	1	1	0	17	11	10	1	1	0	3	0	8	0
903	0	1	0	24	2	3	2	2	0	22		12	1	1	1	3	1	17	0
904	1	1	1	45	1	3	1	2	0	18	1	14	0	1	1	1	0	7	0
905	0	1	0	20	3	3	1	1	0	19		14	0	1	0	3	1	14	0
906	1	1	1	55	1	3	1	2	0	16	5	13	0	1	0	3	0	22	0
907	1	1	1	29	3	2	1	1	0	15	5	10	0	1	0	3	0	10	0
908	1	1	1	43	1	3	1	3	0	24	2	13	0	1	1	3	0	17	0
909	1	1	1	42	3	2	1	2	0	23	3	15	0	1	0	2	0	19	0
910	0	1	0	42	1	2	1		0	19	1	13		1	0	2	1	16	0
911	1	1	1	52	1	3	2	2	0	19	5	12	0	1	1	2	0	9	0
912	0	1	0	22	1	3	2	3				13	0	0	1	1	1	17	0
913	1	1	1	27	1	3	1	3	0	17	1	13	0	1	1	2	0	8	0
914	1	1	1	29	1	3	1	2	0	14	2	14	1	1	1	1	1	27	0
915	1	1	1	42	1	2	1	2	0	12	4	9	0	1	1	3	1	21	0
916	1	1	1	32	1	3	1	2	0	17	3	10	0	1	0	3	1	8	0
917	0	1	0	38	4	2	2	2				9	0	1	0	3	0	18	0
918	1	1	1	35	2	3	2	2	0	15	3	12	0	1	1	3	1	105	0
919	1	1	1	26	2	2	2	1	0	14	1	14	0	0	0	1	1	26	0
920	1	1	1	45	3	2	1	2	0	18	3	15	0	1	0	2	0	10	0
921	0	1	0	20	3	3	2	2	0	18		10	0	0	0	1	0	14	0
922	1	1	1	32	1	3	1	3	0	24	1	11	0	1	1	2	0	18	0
923	1	1	1	38	1	3	2	2	5	17	1	13	1	1	1	1	0	12	0
924	0	1	0	29	3	2	1	2	0	19		11	0	0	1	3	1	219	0
925	0	1	0	33	1	2	1	3					0			2	1	18	0
926	0	1	0	46	1	3	2		0	22	2	12	0	1	1	3	1	29	0
927	0	1	0	37	2	3	2	1					0			2	1	11	0
928	1	1	1	25	1	3	1	3	1	20	1	12	0	1	1	1	0	8	0
929	0	1	0	20	2	2	2	1					1			1	1	18	0
930	1	1	1	46	3	2	1	1	0	15	7	12	0	0	0	3	1	21	0
931	1	1	1	41	1	2	1	3	0	16	2	11	0	1	0	2	0	11	0
932	1	1	1	54	1	3	1	3	0	18	2	12	0	1	1	1	1	16	0
933	1	1	1	49	3	3	1	3	0	14	4	12	0	1	1	3	0	24	0
934	0	1	0	35	1	3	1	2	0	17	2	12		1	1	3	0	7	0
935	0	1	0	20	1	3	2	2	0	17		13	0	1	1	1	0	27	0
936	1	1	1	49	2	2	2	2	0	14	3	12	0	1	1	3	1	23	0
937	0	1	0	23	1	2	2	3	0	13		13	1	1	1	1	1	8	0
938	1	1	1	34	2	2	2	1	0	26	2	14	1	1	1	2	1	17	0
939	1	1	1	53	1	3	1	2	0	19	2	13	0	1	0	1	1	15	0
940	1	1	1	34	1	3	1	3	0	15	2	14	0	1	1	2	0	11	0
941	1	1	1	40	1	3	1	3	0	17	2	13	0	1	1	3	1	17	0
942	1	1	1	35	3	3	1	1	0	21	5	12	0	1	0	2	0	16	0
943	0	1	0	24	1	3	2	2	0	19		14	0	1	1	1	0	12	0
944	1	1	1	24	2	2	1	1	0	15	5	14	1	1	0	1	1	16	0
945	1	1	1	52	1	3	2	3	0	14	2	12	0	1	1	1	0	42	0
946	0	1	0	21	3	3	2	2	0	20		15	0	1	1	1	0	10	0
947	1	1	1	55	1	3	1	3	0	17	2	15	0	1	1	1	1	11	0
948	1	1	1	25	3	2	1	1	0	20	2	13	0	1	1	2	0	12	0
949	1	1	1	47	1	3	1	2	0	22	2	15	0	0	1	1	1	10	0
950	1	1	1	32	1	3	1	3	0	17	2	12	0	1	1	2	1	55	0
951	0	1	0	43	1	2	2	1	0	15	5	13	0	1	1	1	1	351	0
952	1	1	1	20	3	1	2	2	0	18	1	11	1	0	1	1	0	16	0
953	1	1	1	42	2	3	1	2	0	15	5	12	0	1	1	3	1	36	0
954	1	1	1	31	3	2	1	1	0	19	5	15	0	1	0	2	0	13	0
955	1	1	1	30	1	3	1	3	0	15	1	11	0	1	1	1	0	95	0
956	1	1	1	56	2	3	2	3	0	19	3	11	0	1	1	2	0	18	0
957	0	1	0	20	1	2	1	1	0	16		13	0	1	0	3	1	34	0
958	1	1	1	33	1	3	1	3	0	17	2	12	0	1	1	1	1	17	0
959	1	1	1	28	3	1	1	1	0	17	4	13	0	0	0	3	1	17	0
960	0	1	0	39	2	3	2	2								3	1	9	0
961	0	1	0	30	2	3	1	2	0	16	7	13		1	0	3	1	9	0
962	1	1	1	43	2	3	1	1	0	17	4	17	1	1	0	3	1	48	0
963	1	1	1	27	2	3	2	2	0	17	3	15	1	1	1	3	1	24	0
964	1	1	1	34	2	3	1	3	1	19	3	13	0	1	0	1	0	36	0
965	1	1	1	55	1	3	1	3	0	17	1	11	0	1	1	1	1	9	0
966	0	1	0	24	3	2	1	2									1	12	0
967	0	1	0	25	1	3	2	3	0	19		13	0	1	1	1	1	13	0
968	0	1	0	56	4	2	1	2					1			1	1	21	0
969	1	1	1	45	1	3	1	2	0	13	4	11	0	0	1	1	1	11	0
970	1	1	1	43	1	3	2	1	0	21	4	10	0	1	1	3	0	15	1
971	1	1	1	29	2	2	1	2	0	15	4	14	0	0	1	2	1	8	1
972	1	1	1	58	2	2	2	3	0	15	2	13	0	1	1	3	0	63	0
973	0	1	0	27	3	1	1	2	0	18	3	12		1	1	2	0	10	0
974	1	1	1	43	3	3	1	3	0	17	2	13	0	0	1	2	0	6	0
975	0	1	0	45	1	2	2	2	0	25		12	0	1	1	2	1	10	0
976	1	1	1	34	1	3	1	2	17	15	10	12	1	1	1	1	1	20	0
977	1	1	1	31	1	3	2	3	0	18	2	11	0	1	1	2	0	5	0
978	1	1	1	38	1	2	1	2	0	13	3	13	0	1	1	1	1	14	0
979	1	1	0	38	1	2	2	2	0	17	3	15	0	1	1		1	11	0
980	1	1	1	41	4	2	2	1	0	19	2	12	0	0	1	2	1	10	0
981	1	1	1	30	3	3	1	1	0	19	2	12	0	1	0	3	1	12	0
982	1	1	0	40	2	2	2	2	0	19	1	19	0	1	1		0	14	0
983	0	1	0	43	3	2	2		0	18	4	10	1	0	1	3	0	24	0
984	0	1	0	32	3	2	1	2					1			1	1	21	0
985	1	1	1	25	2	3	1	2	0	17	3	13	0	1	1	1	0	19	0
986	1	1	1	47	2	3	2	1	0	22	3	12	0	1	0	3	0	11	0
987	0	1	0	25	4	3	1		0	16	1	13	0	1	1	1	1	13	0
988	1	1	1	32	1	3	1	2	0	17	6	10	0	1	1	2	1	9	0
989	1	1	1	24	3	3	1	1	0	17	4	13	0	1	1	2	1	6	0
990	0	1	0	42	4	1	1	1								1	1	14	0
991	1	1	1	49	2	2	2	2	0	18	1	9	0	1	1	3	0	18	0
992	1	1	1	38	1	3	1	2	0	15	5	14	1	1	1	2	1	12	0
993	0	1	0	40	1	2	2	2					0			1	0	7	0
994	0	1	0	24	2	3	2	1				12	0	0	1	3	1	15	0
995	1	1	1	21	1	2	2	1	0	18	2	9	1	1	1	2	1	17	0
996	1	1	1	40	1	3	1	1	0	14	4	13	0	1	1	2	0	15	0
997	1	1	1	35	1	2	2	1	0	15	3	12	0	1	1	3	1	114	0
998	1	1	1	41	3	2	2	2	0	16	5	14	0	1	1	2	1	13	0
999	1	1	1	38	1	2	1	1	0	17	4	11	1	1	1	3	0	26	0
1000	1	1	1	51	1	3	1	2	0	16	3	13	0	1	1	3	0	48	1
1001	1	1	1	55	1	2	1	3	0	21	2	13	0	1	0	2	0	16	1
1002	1	1	1	31	1	2	1	1	0	12	2	12	0	1	1	3	1	24	0
1003	1	1	1	56	1	3	1	3	0	21	3	11	0	1	1	3	0	9	0
1004	0	1	0	27	1	3	1	3	0	18		12	0	1	1	3	0	13	0
1005	0	1	0	32	3	1	1	2					0			2	0	10	0
1006	0	1	0	21	2	2	2	2	0	17		12	1	1	0	1	0	13	0
1007	1	1	1	34	1	3	1	1	0	13	5	13	0	1	1	3	0	43	0
1008	1	1	1	25	3	2	1	1	0	14	5	10	1	1	0	3	1	16	0
1009	1	1	1	36	1	3	1	1	2	16	4	14	0	1	1	2	1	12	0
1010	1	1	1	27	1	2	2	1	0	16	3	11	0	1	0	1	1	10	0
1011	1	1	1	49	1	3	1	3	0	17	1	13	0	1	1	3	1	13	0
1012	0	1	0	26	4	3	2	3	0	17		12	1	1	1	1	0	14	0
1013	1	1	1	47	1	3	1	3	0	21	5	13	0	0	1	2	1	12	0
1014	0	1	0	29	1	3	1	3	0	16		12	0	0	1	1	1	13	0
1015	1	1	1	47	1	3	2	3	0	21	2	11	0	1	1	1	0	10	0
1016	0	1	0	21	3	2	2		0	14		10	1	0	1	1	1	11	0
1017	1	1	1	36	1	3	1	3	0	777	1	999	0	0	1	1	0	18	0
1018	1	1	1	50	1	2	1	2	0	20	1	15	0	1	1	1	1	38	0
1019	1	1	1	28	2	2	2	1	0	16	2	14	1	1	1	1	1	25	0
1020	0	1	0	38	3	2	1	2					0			2	0	14	0
1021	1	1	1	35	1	3	1	1	0	21	2	12	0	1	0	1	1	21	0
1022	0	1	0	31	1	3	2	2	0	13	3	11		1	1	3	0	9	0
1023	1	1	1	50	4	3	2	1	0	16	4	9	1	0	0	1	0	9	0
1024	1	1	1	50	1	2	1	1	0	19	2	14	0	1	0	2	1	52	0
1025	1	1	1	20	2	3	2	1	0	17	2	11	0	1	1	2	1	15	0
1026	1	1	1	57	1	3	1	3	0	22	3	15	0	0	1	2	0	20	0
1027	1	1	1	29	1	3	1	2	0	18	5	12	0	0	1	3	0	14	0
1028	0	1	0	24	1	2	1	2								1	1	23	0
1029	1	1	1	42	2	2	2	1	0	17	4	13	0	1	0	2	1	24	0
1030	1	1	1	38	4	2	1	1	0	18	2	10	0	1	1	3	1	28	0
1031	0	1	0	35	3	1	1	1								2	1	15	1
1032	0	1	0	38	3	2	2	3	0	18		11	0	0	1	3	0	29	0
1033	1	1	1	35	1	2	2	2	0	18	2	11	1	1	1	3	1	6	0
1034	1	1	1	28	1	3	1	2	0	20	2	14	0	1	0	2	0	24	0
1035	1	1	1	43	2	3	1	3	0	18	3	12	0	1	1	1	0	9	0
1036	0	1	0	28	1	3	2		0	21	2	13	0	0	0	3	1	13	0
1037	1	1	1	50	4	3	1	3	0	18	2	14	0	0	0	2	1	24	0
1038	0	1	0	49	4	3	2	3	0	17	6	17		0	0	3	1	21	0
1039	0	1	0	30	1	3	2						1			1	0	15	0
1040	1	1	1	47	1	3	1	3	0	23	3	12	0	1	1	1	0	17	0
1041	0	1	0	41	3	2	1	3					0			3	0	14	0
1042	0	1	0	34	1	2	2	1								1	1	9	0
1043	1	1	1	41	2	3	1	3	0	17	3	12	0	0	0	2	0	24	0
1044	1	1	1	32	1	2	1	2	0	14	5	12	0	1	0	2	0	10	0
1045	0	1	0	42	4	1	1	2	0	24	12	15		0	1	1	1	15	0
1046	0	1	0	55	1	3	2	3	0	22		13	0	1	0	2	0	14	0
1047	0	1	0	49	2	2	1	3					1			2	1	12	1
1048	0	1	0	54	1	1	1	1								3	1	19	0
1049	1	1	1	41	3	2	1	2	0	25	2	17	0	1	1	3	0	14	0
1050	0	1	0	42	4	3	2	3	0	18		13	0	1	0	3	1	16	0
1051	1	1	1	52	2	3	1	2	0	17	2	16	0	1	0	3	1	24	0
1052	1	1	1	20	3	2	1	1	0	14	3	9	1	1	0	1	1	8	0
1053	0	1	0	23	1	3	1	3	0	20	1	14		1	0	2	0	8	0
1054	0	1	0	41	2	2	1	3	0	18	3	9		0	0	3	1	25	0
1055	1	1	1	53	1	2	1	1	0	19	5	12	0	1	0	1	0	17	0
1056	0	1	0	23	1	3	1	3	0	20		15	0	1	1	1	1	12	0
1057	0	1	0	42	2	2	2		0	15	2	14	0	1	0	3	1	114	0
1058	0	1	0	54	1	3	2	1	20	19	1	13		1	1	2	1	46	0
1059	1	1	1	44	1	3	1	3	0	17	1	13	0	1	1	1	0	41	0
1060	0	1	0	40	1	2	1		0	17	3	13	0	1	1	2	1	11	0
1061	0	1	0	44	3	3	1	1			4	10	1	1	0	2	0	24	0
1062	1	1	1	29	1	3	1	3	0	13	1	13	0	1	1	2	0	10	0
1063	0	1	0	27	4	3	1	2	0	26	1	15		0	0	1	0	6	0
1064	1	1	1	25	1	2	2	2	0	9	1	11	1	1	0	1	1	11	0
1065	1	1	1	41	1	2	2	1	0	16	10	15	0	1	1	2	1	8	0
1066	1	1	1	29	1	3	2	1	0	15	1	13	0	1	1	1	1	13	0
1067	1	1	1	59	3	1	1	2	0	22	6	11	0	1	0	3	1	32	0
1068	0	1	0	22	2	3	2	2	0	20		12	0	1	1	1	0	46	0
1069	1	1	1	41	1	3	1	3	0	19	2	13	0	1	1	2	0	8	0
1070	1	1	1	41	2	3	1	3	0	15	4	12	0	1	1	2	1	31	0
1071	0	1	0	52	1	2	2		0	18	2	12	1	1	1	3	0	16	0
1072	1	1	1	56	2	3	2	3	2	15	2	13	0	0	1	2	1	32	0
1073	1	1	1	41	1	2	1	2	0	16	2	10	0	1	1	3	0	23	0
1074	0	1	0	21	1	2	2	1	0	17		12	1	1	1	3	1	14	0
1075	1	1	1	38	1	2	1	3	0	18	2	11	0	1	1	3	0	9	0
1076	1	1	1	42	1	3	2	2	0	14	6	12	0	1	1	2	0	27	0
1077	1	1	1	49	1	2	1	3	0	15	1	12	0	0	1	2	0	40	0
1078	0	1	0	54	4	1	1	2					0			1	0	24	0
1079	1	1	1	38	4	3	1	2	0	21	7	11	0	1	1	1	0	31	0
1080	0	1	0	31	1	3	1	3	0	17	1	12		1	1	1	1	9	0
1081	1	1	1	54	2	1	1	1	0	9	5	13	0	1	1	2	1	14	0
1082	1	1	1	44	4	2	2	1	0	14	4	12	1	1	1	3	1	35	0
1083	0	1	0	55	2	3	2	1	0	17	4	15		0	0	3	1	20	0
1084	0	1	0	49	3	2	2	2	4	18	1	12		1	1	1	1	65	0
1085	0	1	0	24	3	2	1	2	0	18	3	12		1	1	3	0	16	0
1086	1	1	1	29	2	3	2	2	0	18	3	13	0	1	0	3	1	17	0
1087	1	1	1	30	4	2	1	1	0	17	3	14	0	1	0	2	0	13	0
1088	0	1	0	26	3	3	1	3	2	16		14	0	0	1	3	1	12	0
1089	0	1	0	21	1	3	2	1				13	0	0	1	2	1	13	0
1090	1	1	1	40	3	3	2	1	0	22	1	14	1	1	0	1	0	34	0
1091	0	1	0	20	2	3	1	2					1			1	1	9	0
1092	0	1	0	54	2	3	2	3	0	21		14	0	1	1	1	0	9	0
1093	0	1	0	35	2	3	2						0			3	1	49	0
1094	1	1	1	31	2	3	2	3	0	17	9	12	0	0	1	3	0	7	0
1095	1	1	1	37	2	3	1	2	0	22	5	12	0	1	1	1	0	17	0
1096	1	1	1	34	2	2	1	3	0	18	2	11	0	1	0	3	1	19	0
1097	1	1	1	39	1	3	1	3	0	19	3	17	0	1	1	1	0	10	0
1098	1	1	1	41	2	3	1	1	0	16	6	9	0	1	0	3	1	33	0
1099	1	1	1	44	1	2	1	3	0	19	5	14	0	0	0	2	0	10	0
1100	1	1	1	33	4	3	1	3	0	16	5	13	0	1	0	3	0	29	0
1101	0	1	0	57	1	3	2	3					0			2	0	19	0
1102	0	1	0	35	1	3	1	3	0	28		14	0	0	0	1	1	13	0
1103	0	1	0	26	1	3	1	2	0	18	1	14		1	1	2	0	7	0
1104	0	1	0	23	2	3	2	1	0	14	2	11		1	1	3	1	7	0
1105	1	1	1	52	2	2	2	1	0	19	5	13	0	1	1	3	1	22	0
1106	1	1	1	31	3	2	1	2	0	21	2	13	0	0	1	3	0	15	0
1107	0	1	0	30	1	2	1	1			5	13	0	1	1	1	1	13	1
1108	1	1	1	58	3	1	2	3	0	13	8	11	0	1	0	3	0	19	0
1109	1	1	1	45	2	2	2	1	0	18	4	12	0	1	1	3	1	20	0
1110	0	1	0	28	1	3	2	2	0	25		999	0	1	1	1	0	24	0
1111	1	1	1	53	3	1	1	3	0	21	2	11	0	1	1	2	0	14	0
1112	0	1	0	37	1	2	2	2								1	1	18	0
1113	1	1	1	32	3	3	1	2	0	25	3	15	0	0	1	3	1	15	0
1114	1	1	1	42	1	2	1	3	0	16	3	15	0	1	1	3	1	30	0
1115	1	1	1	27	3	1	1	2	0	14	6	11	0	0	1	3	0	10	0
1116	1	1	1	51	2	2	2	2	0	16	3	12	0	1	1	3	1	19	0
1117	0	1	0	38	3	2	2	1					1			2	1	29	0
1118	0	1	0	46	2	2	1						0			1	1	36	0
1119	1	1	1	33	4	3	1	2	0	16	1	14	1	0	1	2	0	11	0
1120	1	1	1	55	2	3	2	3	0	19	1	10	0	1	1	1	0	35	0
1121	0	1	0	25	1	3	2	2	0	18		12	0	1	1	1	0	10	0
1122	1	1	1	43	2	3	1	3	0	17	2	12	0	1	1	2	0	11	0
1123	1	1	1	44	3	1	1	3	0	20	2	14	0	1	1	2	0	17	0
1124	1	1	1	25	3	3	1	1	0	19	2	10	0	1	1	3	0	15	0
1125	0	1	0	57	4	3	2	3	0	30		16		0	1	1	1	31	0
1126	0	1	0	39	1	2	1	2	0	15	6	11		1	1	1	1	18	0
1127	0	1	0	55	1	2	2	2			3	11		1	1	1	1	32	0
1128	0	1	0	40	1	2	2		0	18	5	17	1	0	0	3	1	17	0
1129	0	1	0	27	1	2	2	2	6	18		13	1	1	1	3	1	15	0
1130	1	1	1	24	3	2	1	2	0	22	3	14	0	1	0	1	0	10	0
1131	0	1	0	35	1	2	1									2	0	9	0
1132	0	1	0	25	3	1	1	1					0			1	1	12	0
1133	1	1	1	41	3	2	2	1	0	22	3	13	0	1	0	2	0	14	0
1134	1	1	1	22	3	1	1	1	0	19	3	13	0	0	0	2	0	7	0
1135	0	1	0	46	3	2	1	2	0	20	2	12		1	0	3	0	16	0
1136	0	1	0	31	1	3	1	2	0	21	2	12		1	0	3	0	21	0
1137	1	1	1	38	1	3	1	3	0	22	3	13	0	1	0	2	0	10	0
1138	1	1	1	44	2	2	1	3	0	14	3	10	0	1	1	3	1	18	0
1139	0	1	0	40	3	3	2	2					0			1	0	11	0
1140	0	1	0	32	1	3	1	2								2	0	11	0
1141	1	1	1	20	2	2	2	2	0	16	2	11	0	0	0	3	1	13	0
1142	1	1	1	52	2	3	2	3	0	13	4	12	0	1	1	3	0	11	0
1143	1	1	1	31	1	3	1	3	0	17	1	11	0	1	0	1	1	17	0
1144	0	1	0	45	1	2	2	2					0			3	1	89	1
1145	0	1	0	53	1	2	2	3	0	17	1	13		1	0	2	1	29	1
1146	0	1	0	37	1	1	2	1	0	16		9	0	1	1	3	1	39	0
1147	0	1	0	29	1	3	1	2	0	23		10	0	1	1	3	0	21	0
1148	1	1	1	28	1	2	1	1	0	16	3	11	0	0	1	3	1	9	0
1149	0	1	0	47	3	2	1	2	0	22	3	12		1	0	3	1	29	0
1150	1	1	1	20	3	2	1	2	0	17	1	11	0	1	0	1	0	13	0
1151	1	1	1	42	2	2	2	1	0	20	2	13	0	1	0	3	1	25	0
1152	1	1	1	38	3	1	1	1	0	17	5	12	0	0	0	3	0	15	0
1153	1	1	1	55	1	3	1	3	0	21	4	13	0	1	1	2	1	11	0
1154	1	1	1	35	1	3	2	1	2	19	2	13	0	1	1	1	1	15	0
1155	1	1	1	45	2	3	1	3	0	17	3	9	0	1	1	3	1	15	0
1156	1	1	1	46	1	2	1	1	0	13	7	9	0	1	1	1	1	7	0
1157	1	1	1	29	1	2	1	1	0	17	3	11	0	1	0	1	1	11	1
1158	1	1	1	33	2	3	1	2	0	18	1	11	0	1	1	3	1	13	0
1159	0	1	0	32	1	3	1	1					1			2	1	11	0
1160	1	1	1	25	1	2	2	3	0	12	2	12	1	1	1	1	1	28	0
1161	1	1	1	55	1	2	2	1	0	15	3	15	1	1	1	2	1	15	0
1162	1	1	1	41	1	2	1	3	0	15	2	13	0	1	1	1	1	14	0
1163	0	1	0	28	1	3	1	2	0	15		11	1	1	1	2	1	19	0
1164	0	1	0	29	1	3	1	3	0	27		11		1	0	2	0	72	0
1165	1	1	1	20	2	2	2	2	2	15	2	12	1	1	1	3	1	11	0
1166	1	1	1	46	1	3	1	3	0	16	5	13	0	0	1	2	0	17	0
1167	0	1	0	43	2	3	2	3	1	9		15	0	1	1	3	1	28	0
1168	0	1	0	45	2	2	2	2					0			1	0	11	0
1169	1	1	1	21	2	2	2	1	0	16	2	13	1	0	0	3	1	11	0
1170	0	1	0	35	3	1	1	1	0	14	4	10		1	0	3	0	10	0
1171	1	1	1	23	1	3	1	2	0	17	1	14	0	1	0	1	1	20	0
1172	1	1	1	37	1	2	1	3	0	25	1	14	0	1	1	3	0	24	0
1173	1	1	1	39	1	2	1	1	0	17	3	13	1	1	1	3	1	13	0
1174	0	1	0	24	1	2	2		1	14	2	11		1	1	2	1	7	0
1175	1	1	1	47	4	3	1	3	0	25	4	9	0	1	1	3	0	15	0
1176	0	1	0	41	4	2	1	1								1	0	10	0
1177	1	1	1	56	3	2	1	2	0	17	2	13	1	1	1	3	0	14	0
1178	0	1	0	30	1	3	1	3	0	20	1	12		1	1	1	0	9	0
1179	1	1	1	34	2	3	1	2	0	17	4	16	0	1	1	2	1	14	0
1180	1	1	1	37	2	3	1	2	0	19	2	14	0	0	0	2	0	12	0
1181	1	1	1	35	1	3	1	3	0	16	2	12	0	1	1	2	0	55	0
1182	0	1	0	33	2	3	2	3					1			2	1	24	0
1183	1	1	1	37	2	2	2	1	0	16	5	13	1	0	1	1	1	22	0
1184	1	1	1	48	1	3	1	3	0	21	2	17	0	0	1	1	1	25	0
1185	0	1	0	39	2	3	2										0	13	0
1186	1	1	1	34	1	2	1	2	0	15	2	13	0	1	1	3	1	44	0
1187	0	1	0	56	3	2	1	2	0	29	4	14		1	0	1	0	14	0
1188	0	1	0	31	3	1	1	1					0			3	1	109	0
1189	1	1	1	41	3	1	1	1	0	17	5	13	0	0	0	2	0	18	0
1190	1	1	1	53	1	2	2	3	0	16	2	16	0	1	1	1	0	10	0
1191	1	1	1	37	1	2	2	1	0	14	5	9	0	1	1	1	1	20	0
1192	1	1	1	53	4	3	1	2	0	24	2	15	0	1	1	1	1	14	0
1193	0	1	0	51	1	2	1		2	15	5	13		1	1	2	1	18	0
1194	0	1	0	20	2	2	1		0	12	1	12	0	0	0	1	1	14	0
1195	1	1	1	23	2	2	2	1	0	15	4	11	0	1	1	3	1	11	0
1196	0	1	0	32	1	3	1	1					0			1	1	11	0
1197	0	1	0	41	3	1	1	2					1			2	1	15	0
1198	1	1	1	47	1	2	1	3	0	16	2	11	1	1	1	2	1	19	0
1199	1	1	1	59	1	3	1	3	0	22	1	12	0	1	1	1	0	11	0
1200	0	1	0	20	3	2	1	2					0			2	0	10	0
1201	0	1	0	28	4	2	1	1					0			3	1	123	0
1202	1	1	1	36	2	2	2	1	0	13	4	14	0	0	1	2	1	22	0
1203	1	1	1	51	1	2	1	2	0	17	1	14	1	1	1	3	1	35	0
1204	1	1	1	27	1	3	1	1	0	16	2	14	1	1	0	1	1	10	0
1205	1	1	1	37	1	3	2	1	0	9	4	12	1	1	1	2	1	18	1
1206	0	1	0	35	1	2	2	2	0	19		13	1	1	1	1	1	6	0
1207	0	1	0	24	1	3	1	2	0	16		14	1	1	1	1	1	7	0
1208	1	1	1	44	1	2	2	1	0	15	3	11	1	1	0	2	1	10	0
1209	1	1	1	46	3	1	1	2	0	19	3	14	0	1	0	1	0	12	0
1210	1	1	1	57	1	3	2	3	0	19	5	12	0	1	1	3	0	36	0
1211	1	1	1	30	4	2	1	2	0	17	2	14	0	0	0	1	0	12	0
1212	1	1	1	31	3	2	1	1	0	19	4	13	0	0	1	2	0	16	0
1213	1	1	1	24	1	2	2	1	0	16	1	13	1	1	1	3	1	8	0
1214	0	1	0	44	1	1	1	1								3	1	13	0
1215	0	1	0	52	1	2	1	1	0	22	6	16		1	0	1	0	15	0
1216	0	1	0	20	4	2	2						1			3	1	13	0
1217	1	1	1	52	3	3	1	3	0	17	2	11	0	1	1	3	1	18	0
1218	0	1	0	32	1	3	1	3								1	0	9	0
1219	1	1	1	50	1	3	2	2	0	21	3	15	0	1	1	3	1	19	0
1220	1	1	1	30	3	3	1	3	0	16	3	11	0	1	1	2	0	10	0
1221	1	1	1	54	1	3	1	3	0	19	3	13	0	1	1	3	0	191	0
1222	0	1	0	31	4	2	1	2								2	0	21	0
1223	0	1	0	27	1	2	1	1	3	13	4	13		1	0	3	1	12	0
1224	0	1	0	26	2	2	2	1					0			2	0	11	0
1225	1	1	1	26	2	3	1	1	0	14	5	13	0	0	0	1	1	9	0
1226	1	1	1	31	2	3	1	3	0	22	1	13	0	1	0	1	0	10	0
1227	1	1	1	28	3	2	2	1	0	18	1	13	0	0	1	2	1	10	0
1228	0	1	0	48	2	3	2	2								2	1	11	0
1229	1	1	1	39	2	3	2	2	0	18	4	11	1	1	0	3	0	24	0
1230	0	1	0	22	2	3	1	2					0			2	1	16	0
1231	1	1	1	46	1	2	2	1	0	11	4	9	0	1	1	3	1	7	0
1232	0	1	0	24	1	3	2	2	0	20		15		0	1	1	0	15	0
1233	1	1	1	47	2	2	1	2	0	16	3	13	1	1	1	3	1	157	0
1234	1	1	1	25	2	3	2	1	0	14	4	13	1	1	0	1	1	5	0
1235	1	1	1	45	1	2	1	3	0	16	2	13	0	1	1	3	0	13	0
1236	0	1	0	20	2	3	2	1				12		0	0	1	0	31	0
1237	1	1	1	50	3	1	2	2	0	17	3	12	0	1	0	2	0	47	0
1238	0	1	0	33	1	3	2	3	0	16		14	1	1	1	2	1	21	0
1239	1	1	1	52	1	3	1	3	0	20	2	15	0	1	1	1	1	11	0
1240	1	1	1	31	4	3	1	2	0	19	3	14	0	1	1	1	0	6	0
1241	1	1	1	59	1	2	1	1	0	20	3	15	0	1	0	1	1	15	0
1242	0	1	0	31	2	2	2	3				9	0	0	1	3	1	18	0
1243	1	1	1	43	3	3	1	1	0	15	7	13	0	1	1	3	0	11	0
1244	0	1	0	21	3	2	1		0	18		12	1	1	1	3	1	22	0
1245	1	1	1	24	3	2	1	2	0	15	3	9	0	1	1	2	0	14	0
1246	0	1	0	21	1	3	2	3	0	19		11	1	0	1	3	1	13	0
1247	1	1	1	54	4	3	1	2	0	19	3	13	0	1	1	3	0	20	0
1248	0	1	0	27	1	2	1	1					1			1	1	14	0
1249	1	1	1	39	1	3	1	2	0	19	4	13	0	1	1	2	0	13	0
1250	1	1	1	59	3	2	1	2	0	19	2	12	0	1	0	1	1	22	0
1251	0	1	0	20	3	2	1						0			3	0	12	0
1252	1	1	1	50	3	1	1	1	0	14	14	14	0	0	1	3	1	62	0
1253	0	1	0	27	1	3	2	2				12	0	0	0	1	0	9	0
1254	0	1	0	22	2	3	2	2					0			2	1	17	0
1255	1	1	1	41	1	3	1	3	0	19	2	12	0	1	1	3	1	11	0
1256	1	1	1	24	1	3	1	3	1	15	1	14	0	1	1	1	0	56	0
1257	1	1	1	38	1	2	1	1	0	17	2	12	0	1	0	3	1	38	0
1258	1	1	1	34	2	2	2	2	0	16	5	12	0	0	0	3	1	8	0
1259	0	1	0	41	1	3	1	3	0	21	2	11		1	1	1	0	11	0
1260	1	1	1	51	1	3	1	3	0	17	3	13	0	1	0	1	0	16	0
1261	1	1	1	53	2	2	1	2	0	19	3	16	1	0	1	2	1	11	0
1262	1	1	1	33	1	3	2	1	0	14	4	12	0	1	1	1	1	11	0
1263	1	1	1	48	1	3	1	3	0	17	5	11	0	1	1	2	1	19	0
1264	0	1	0	30	1	3	2	1								1	1	7	0
1265	0	1	0	28	1	3	1	3	7	16		13		0	1	1	0	13	0
1266	1	1	1	31	1	3	1	3	0	16	1	15	0	1	1	1	0	12	0
1267	0	1	0	28	3	3	2	3	1	25		12	0	0	0	3	0	15	0
1268	0	1	0	31	4	2	1	2								1	1	14	0
1269	1	1	1	46	1	3	1	1	0	17	2	14	0	1	1	3	1	15	0
1270	1	1	1	41	1	2	1	1	0	15	2	13	1	1	1	3	1	36	0
1271	1	1	1	50	1	2	2	3	0	24	2	13	1	0	1	3	1	17	0
1272	1	1	1	41	1	3	2	3	3	17	3	13	1	1	1	3	1	36	0
1273	1	1	1	39	1	3	1	2	0	19	3	13	0	1	1	2	1	14	0
1274	0	1	0	26	1	2	1	2	0	17		12	0	0	0	1	0	12	0
1275	1	1	1	43	4	2	2	1	0	16	3	12	0	1	1	3	1	25	0
1276	0	1	0	23	1	2	1	3					1			1	1	17	0
1277	1	1	1	57	4	1	1	2	0	17	14	11	0	1	0	1	1	15	0
1278	1	1	1	21	1	2	2	1	0	18	2	11	1	1	1	3	1	10	0
1279	1	1	1	29	3	1	1	1	0	18	6	13	0	1	1	2	1	13	0
1280	1	1	1	42	1	2	2	1	0	15	2	13	0	1	1	3	1	18	0
1281	1	1	1	42	1	2	1	3	0	19	6	13	0	1	1	1	0	6	0
1282	1	1	1	52	2	3	1	3	0	10	5	11	0	1	1	3	1	18	0
1283	1	1	1	33	1	3	1	1	0	22	3	14	1	0	0	3	1	22	0
1284	1	1	1	43	3	2	1	1	0	15	5	13	0	1	0	3	1	145	0
1285	1	1	1	48	1	3	2	1	0	18	1	12	1	1	0	1	0	23	0
1286	0	1	0	24	1	2	1	3	0	15		19	0	1	1	1	0	8	0
1287	0	1	0	44	2	2	2	2					0			3	1	15	0
1288	1	1	1	41	1	3	1	2	0	18	3	12	0	1	0	2	0	11	0
1289	1	1	1	34	1	2	1	2	0	14	3	13	0	1	1	1	1	11	0
1290	0	1	0	31	4	3	2		0	31		10	1	0	0	1	0	13	0
1291	1	1	1	37	3	2	1	2	0	15	2	12	0	1	1	3	1	14	0
1292	0	1	0	49	1	2	1	2								3	1	107	0
1293	1	1	1	36	1	3	2	3	0	18	2	14	0	1	1	1	0	11	0
1294	0	1	0	30	1	3	1	3	0	17	1	14		1	1	3	0	19	0
1295	0	1	0	53	2	2	2	2			2	16	0	1	0	1	0	24	0
1296	0	1	0	27	1	2	1	2	0	15	2	11		1	1	2	1	16	0
1297	0	1	0	20	1	2	2	1	0	14		12	0	1	1	3	1	20	0
1298	1	1	1	47	3	2	2	1	0	22	2	8	0	0	1	1	1	8	0
1299	0	1	0	48	1	2	1	3	0	21	1	11		1	0	1	0	12	0
1300	1	1	1	56	1	3	1	3	0	23	4	12	0	1	1	1	0	16	0
1301	0	1	0	20	1	3	2					11		0	0	3	0	11	0
1302	1	1	1	52	4	2	1	1	0	21	1	21	0	0	1	2	1	22	0
1303	1	1	1	33	1	3	1	3	0	16	1	12	1	1	1	1	1	13	0
1304	1	1	1	44	1	3	1	1	0	17	5	13	0	1	1	2	0	11	0
1305	0	1	0	26	1	3	2	3	0	20		13	0	1	1	2	0	14	0
1306	1	1	1	35	3	2	1	2	0	16	2	15	0	1	1	1	1	11	0
1307	1	1	1	43	1	2	1	3	0	13	4	13	0	1	1	3	1	17	0
1308	0	1	0	29	1	3	1	2	0	18	3	10		1	1	2	1	7	0
1309	1	1	1	35	4	3	2	2	0	19	4	13	1	1	1	3	1	37	0
1310	0	1	0	23	4	2	1	2	0	17	2	14		0	0	1	0	14	0
1311	0	1	0	29	3	2	1	2					0			2	0	13	0
1312	1	1	1	46	2	3	2	3	0	16	5	15	1	1	0	3	0	26	0
1313	1	1	1	33	4	2	1	3	0	19	2	13	0	1	1	1	1	7	0
1314	1	1	1	36	3	3	1	1	0	16	4	12	0	1	1	2	0	16	0
1315	1	1	1	57	1	3	1	3	0	25	1	11	0	1	1	1	1	14	0
1316	1	1	1	42	3	1	1	1	0	18	3	12	0	0	1	2	0	21	0
1317	0	1	0	35	1	3	2	1	0	15		14	1	1	1	1	1	14	0
1318	0	1	0	52	1	2	1	2	0	13		13	0	1	1	3	1	91	0
1319	0	1	0	43	1	2	2		0	15	4	10	0	1	1	2	1	22	0
1320	0	1	0	44	4	2	1	2	0	16	1	9		1	0	3	1	16	0
1321	1	1	1	27	1	2	1	1	0	18	2	13	0	0	0	1	1	16	0
1322	0	1	0	21	3	2	2	3	0	16		10	0	1	1	3	1	19	0
1323	1	1	1	49	4	3	2	2	0	30	1	12	0	1	0	1	0	11	0
1324	1	1	1	30	3	3	1	2	0	20	3	15	0	1	1	3	1	14	0
1325	0	1	0	48	1	3	1	3					0			3	0	6	0
1326	0	1	0	40	1	3	1	3	1	18	5	16		1	1	1	0	6	0
1327	0	1	0	57	1	3	1	3	0	24	1	12	0		1	1	0	19	0
1328	1	1	1	28	1	3	1	3	0	22	2	16	0	0	1	2	1	7	0
1329	1	1	1	49	1	3	1	3	0	15	2	14	0	1	1	2	1	7	0
1330	0	1	0	43	2	2	2	1	0	17	3	11		1	0		1	12	0
1331	1	1	1	59	1	3	2	2	0	16	4	11	1	1	1	3	1	19	0
1332	0	1	0	35	4	2	1	1			2	12	1	1	0	3	1	25	0
1333	0	1	0	55	2	2	2	1					0			3	1	14	0
1334	1	1	1	44	1	2	1	1	0	20	3	12	0	1	0	3	0	23	0
1335	0	1	0	25	1	2	1	2	0	17	4	10		1	0	2	1	12	0
1336	0	1	0	24	1	3	1	3	1	15		12	0	1	1	1	1	8	0
1337	1	1	1	40	4	3	1	1	0	20	4	14	0	0	1	2	0	17	0
1338	1	1	1	25	2	3	1	3	0	15	1	11	0	1	0	3	0	27	0
1339	0	1	0	23	1	3	2	2	0	20		13	1	1	1	1	0	14	0
1340	1	1	1	25	3	3	2	3	0	15	2	13	1	1	1	1	1	10	0
1341	0	1	0	57	3	1	2	2			2	15	0	1	0	2	0	12	0
1342	1	1	1	48	1	2	1	2	0	18	1	15	0	1	1	1	1	22	0
1343	1	1	1	26	1	3	1	1	0	15	2	11	1	1	0	1	1	7	0
1344	1	1	1	33	3	1	1	2	0	19	3	13	0	1	1	3	0	16	0
1345	1	1	1	25	3	2	1	2	0	17	2	11	0	1	0	3	0	11	0
1346	1	1	1	25	1	3	1	3	2	17	1	16	1	0	1	2	1	5	0
1347	1	1	1	28	1	3	1	3	0	15	4	11	0	0	1	1	0	17	0
1348	0	1	0	20	1	1	1	2	0	12	3	12		1	1	3	0	7	0
1349	0	1	0	28	1	2	1	3					0			1	1	11	0
1350	1	1	1	28	3	2	1	1	0	15	3	11	0	1	0	2	0	25	0
1351	0	1	0	49	2	2	2						0			2	1	13	0
1352	0	1	0	59	1	2	2	2	7	29		13	0	1	1	3	1	28	0
1353	0	1	0	27	4	2	1	1			2	14		0	0	2	1	8	0
1354	1	1	1	30	1	3	2	2	0	20	1	13	1	1	1	1	1	12	0
1355	0	1	0	34	1	3	1	3					0			1	0	14	0
1356	0	1	0	26	1	3	1						0			1	1	14	0
1357	0	1	0	59	1	3	2	2	15	16	2	12	0	1	1	3	1	256	0
1358	1	1	1	34	1	3	1	3	0	18	3	13	0	1	1	1	0	5	0
1359	0	1	0	38	2	2	2	1	0	16	4	16		1	1	3	1	39	0
1360	0	1	0	34	2	3	1						0			2	0	24	0
1361	1	1	1	47	1	2	1	3	0	18	2	13	0	1	0	1	1	16	0
1362	0	1	0	23	1	3	2	3	0	13		13	0	1	1	1	1	12	0
1363	0	1	0	25	1	2	2	2	0	13	2	12		1	1	1	1	12	0
1364	0	1	0	35	1	3	1	3					0			1	0	9	0
1365	1	1	1	21	3	2	1	1	0	19	2	12	0	0	0	3	0	14	0
1366	0	1	0	38	1	3	2	2	1	20		14		0	0	3	1	15	0
1367	0	1	0	24	3	3	1	2	0	20		11	0	1	1	2	0	7	0
1368	1	1	1	45	2	3	2	3	0	15	1	15	1	1	0	3	0	27	0
1369	0	1	0	49	3	3	2	3	0	36		11	0	0	0	3	0	134	0
1370	1	1	1	24	2	3	2	1	0	16	3	14	0	1	1	3	1	14	0
1371	0	1	0	33	1	3	1	3	0	17		17	0	1	1	1	0	23	0
1372	1	1	1	35	4	3	1	3	0	17	3	16	1	1	0	1	1	11	0
1373	1	1	1	38	1	3	1	2	0	28	3	16	0	1	0	2	0	6	0
1374	1	1	1	43	2	3	2	2	0	15	2	15	0	1	0	3	1	22	0
1375	1	1	1	36	1	2	1	1	0	14	3	12	0	1	0	2	1	8	0
1376	0	1	0	29	3	3	2	2	0	15		14	1	0	1	3	1	49	0
1377	0	1	0	22	3	3	2	2	0	14		13	0	1	1	1	0	13	0
1378	0	1	0	43	1	2	2		0	15	3	16	0	1	1	1	1	8	0
1379	0	1	0	54	1	3	1	2	0	16		999	1	1	1	1	1	23	0
1380	0	1	0	28	2	3	2	1					1			3	0	12	0
1381	1	1	1	57	4	2	2	2	0	21	2	18	0	1	0	1	0	23	0
1382	1	1	1	41	3	2	1	3	0	17	2	12	0	0	1	1	0	9	0
1383	1	1	1	36	1	2	1	2	0	24	2	13	0	0	1	1	0	13	0
1384	1	1	1	34	1	2	1	2	0	16	5	13	0	1	0	2	1	7	0
1385	1	1	1	34	1	3	1	3	0	28	2	12	0	1	1	1	0	15	0
1386	1	1	1	45	3	3	1	3	0	19	4	11	0	1	1	3	0	33	0
1387	0	1	0	29	1	3	1	3	0	18		12	1	1	1	1	0	27	0
1388	1	1	1	23	3	2	1	1	0	12	2	10	0	1	0	3	0	38	0
1389	0	1	0	48	1	3	2	2	0	20		12		1	0	3	1	57	0
1390	0	1	0	41	1	3	1	3	0	19	1	12		0	0	3	0	34	0
1391	0	1	0	22	1	3	1	2	0	15		15	0	1	1	1	1	12	0
1392	0	1	0	35	1	3	1	2					0			1	1	16	0
1393	0	1	0	39	3	3	1	3	0	19	1	14		1	1	1	0	15	0
1394	0	1	0	46	1	3	1	2	0	19	2	13		1	0	2	1	29	0
1395	0	1	0	32	1	3	1	3					0			3	0	15	0
1396	0	1	0	39	1	3	2		0	13	5	13	0	1	1	1	1	91	0
1397	1	1	1	27	1	2	2	1	0	16	4	14	1	1	1	2	0	5	0
1398	1	1	1	53	2	3	2	1	0	17	3	9	0	1	1	2	1	18	0
1399	1	1	1	42	1	3	1	1	0	15	2	12	1	1	1	3	1	21	0
1400	1	1	1	54	4	1	2	1	0	17	3	9	1	1	0	3	1	122	1
1401	1	1	1	36	3	2	1	1	0	17	6	14	0	1	1	2	0	26	0
1402	1	1	1	46	1	2	2	1	0	17	2	12	0	1	1	1	1	9	0
1403	1	1	1	33	4	3	1	3	0	19	3	14	1	1	1	2	0	11	0
1404	1	1	1	55	1	2	1	1	0	18	6	15	0	0	0	1	1	10	0
1405	0	1	0	54	1	3	1	3	2	13		13	0	1	1	2	0	18	0
1406	1	1	1	44	2	3	1	3	0	17	2	11	0	1	0	3	0	17	0
1407	1	1	1	59	2	2	1	2	0	17	2	15	0	1	0	2	0	14	0
1408	1	1	1	27	3	2	1	2	0	21	4	10	0	0	0	3	0	8	0
1409	1	1	1	44	4	2	2	1	20	9	4	14	0	0	1	3	0	13	0
1410	0	1	0	43	2	3	2	1								3	0	29	0
1411	1	1	1	39	1	2	1	2	0	17	4	13	0	1	1	3	0	44	0
1412	0	1	0	20	1	2	2	1								3	1	13	0
1413	0	1	0	33	1	3	1	3	0	29		11	0	1	1	2	0	16	0
1414	1	1	1	46	3	1	2	2	0	14	4	12	0	0	0	3	1	11	0
1415	0	1	0	22	1	3	1	3	0	16		13	0	1	0	2	0	9	0
1416	0	1	0	22	3	2	2	1	0	15	4	11		1	1	1	0	10	0
1417	1	1	1	47	3	1	2	1	0	23	2	12	0	1	1	3	1	41	0
1418	0	1	0	25	1	3	1	1	0	15		11	0	1	1	1	1	6	0
1419	1	1	1	33	3	2	1	1	0	28	2	11	0	0	0	2	0	28	0
1420	1	1	1	43	3	3	1	3	0	18	2	13	0	0	0	3	0	24	0
1421	0	1	0	20	2	3	2	1	0	17		12	1	1	0	1	0	9	0
1422	1	1	1	23	2	2	2	1	0	18	3	13	1	0	0	3	1	15	0
1423	0	1	0	53	2	2	2	1				10	0	0	0	2	0	20	0
1424	1	1	1	54	1	2	1	3	0	18	3	13	0	1	0	3	0	12	0
1425	1	1	1	30	1	3	1	3	0	16	2	12	0	1	1	1	0	12	0
1426	1	1	1	56	2	2	2	1	0	16	4	13	0	1	0	2	0	12	0
1427	1	1	1	34	1	3	1	3	0	18	2	14	0	1	1	1	0	16	0
1428	0	1	0	34	3	2	1	2	0	27	4	13		1	0	3	0	8	0
1429	1	1	1	35	2	3	2	2	0	21	1	15	1	0	0	2	0	9	0
1430	1	1	1	49	2	3	1	2	0	21	1	13	0	1	1	2	1	45	0
1431	1	1	1	40	1	2	1	1	0	16	5	13	0	1	1	3	1	24	0
1432	0	1	0	57	1	3	2	3	0	22		11	0	1	1	3	0	21	0
1433	0	1	0	33	3	3	1	2	0	17	3	14		1	1	2	0	9	0
1434	0	1	0	24	1	3	1	2	0	13	1	12		1	1	2	0	16	0
1435	1	1	1	33	4	1	1	2	0	16	5	13	0	0	0	3	1	24	0
1436	0	1	0	25	3	3	1	2	0	24	1	14		1	0	1	0	15	0
1437	0	1	0	47	2	3	1	3	0	25		13	1	1	0	2	1	48	0
1438	0	1	0	29	3	3	2	2	0	16		11	0	0	0	3	0	17	0
1439	1	1	1	55	2	3	2	1	0	17	2	11	0	0	0	3	0	15	0
1440	0	1	0	23	1	2	1	2	1	14		11	1	1	1	3	1	19	0
1441	1	1	1	27	1	2	1	2	0	14	4	12	0	1	1	2	1	5	0
1442	1	1	1	30	1	3	1	1	0	18	5	11	0	1	0	2	0	6	0
1443	1	1	1	48	2	3	1	3	0	16	3	12	1	1	1	2	1	28	0
1444	1	1	1	45	1	2	1	2	0	16	2	14	0	1	1	2	1	35	0
1445	1	1	1	40	2	2	1	1	0	17	3	11	1	1	1	1	1	10	0
1446	0	1	0	55	3	3	2	3			4	13	1	1	1	3	0	16	0
1447	1	1	1	21	2	3	1	2	0	15	3	14	1	1	0	2	1	19	0
1448	0	1	0	20	4	2	2	1			2	17	0	0	0	1	1	9	0
1449	1	1	1	23	3	1	1	1	0	13	3	12	0	1	0	1	1	6	0
1450	1	1	1	45	1	3	1	3	0	19	4	16	0	1	1	2	1	18	0
1451	1	1	1	59	4	3	1	2	0	13	5	12	0	0	1	2	1	20	0
1452	0	1	0	31	1	3	1	2	0	19	2	10		1	1	3	0	8	0
1453	1	1	1	54	2	3	1	2	0	19	6	15	0	1	1	2	1	115	0
1454	0	1	0	26	3	2	1	1			2	13	0	0	0	3	1	9	0
1455	1	1	1	49	2	2	1	2	0	17	3	13	0	1	1	1	1	60	0
1456	0	1	0	37	2	3	2	2			2	16	1	1	0	1	1	15	0
1457	1	1	1	46	2	3	2	3	0	17	5	12	0	1	0	3	1	10	0
1458	0	1	0	51	3	3	2		0	17	5	10	0	1	1	2	0	52	0
1459	1	1	1	50	1	2	2	2	3	12	15	12	0	1	1	1	1	11	0
1460	0	1	0	57	1	2	2	3	9	17		13	0	1	1	3	1	64	0
1461	0	1	0	52	1	2	1		0	24	5	13	0	0	0	3	1	14	0
1462	1	1	1	33	1	3	1	2	0	14	4	12	0	1	1	3	0	9	0
1463	1	1	1	42	1	2	2	3	0	19	3	13	1	1	1	3	1	15	0
1464	1	1	1	28	2	3	2	3	0	16	2	10	1	1	0	3	0	31	0
1465	0	1	0	20	3	3	2	2				14	0	0	0	1	0	14	0
1466	1	1	1	21	2	2	2	1	0	17	2	15	1	1	0	1	1	8	0
1467	0	1	0	33	3	1	1	1			1	14	0	1	0	1	0	10	0
1468	1	1	1	52	1	3	2	3	0	9	3	12	0	1	1	1	1	12	0
1469	1	1	1	40	3	3	1	1	0	16	6	14	0	1	0	3	1	18	0
1470	0	1	0	58	3	2	1	3			5	13	0	1	0	2	1	19	0
1471	1	1	1	47	3	3	2	2	0	13	5	12	1	1	1	3	1	21	0
1472	1	1	1	31	1	3	2	2	0	15	3	12	1	1	1	3	0	12	0
1473	1	1	1	53	4	3	2	2	0	17	3	9	0	0	0	1	0	13	0
1474	1	1	1	33	4	3	1	3	0	16	3	13	0	1	1	2	0	6	0
1475	0	1	0	27	3	1	1	1			4	12	0	0	0	2	0	8	0
1476	0	1	0	22	1	3	2	3	0	15		15	1	1	1	1	1	12	0
1477	1	1	1	22	3	2	2	1	0	18	2	16	0	1	0	2	1	10	0
1478	0	1	0	44	3	2	1	1	0	15	6	10		1	1	2	1	14	0
1479	1	1	1	23	1	3	1	3	0	15	1	15	1	1	1	2	0	5	0
1480	1	1	1	46	2	3	1	3	0	12	2	10	1	1	0	3	1	14	0
1481	1	1	1	44	3	2	2	1	0	16	2	13	0	1	0	2	0	22	0
1482	1	1	1	25	3	2	1	2	0	17	2	13	0	0	1	1	1	13	0
1483	0	1	0	28	1	3	1	3	0	17		12	0	1	1	3	1	17	0
1484	0	1	0	24	3	2	1	1	0	15	4	12		1	1	2	0	7	0
1485	1	1	1	38	1	3	1	3	0	16	3	11	1	1	1	2	1	13	0
1486	0	1	0	36	3	2	1	1								3	0	24	0
1487	1	1	1	45	1	3	1	3	0	11	3	14	1	1	1	1	0	9	0
1488	1	1	1	29	3	2	1	1	0	21	3	15	0	0	0	3	0	50	0
1489	1	1	1	23	2	2	1	1	0	15	2	10	0	0	0	3	0	19	0
1490	0	1	0	31	2	2	2	2					1			3	1	17	0
1491	0	1	0	45	4	1	1	1					1			3	1	15	0
1492	1	1	1	37	4	3	1	3	0	15	1	11	0	1	1	1	0	12	0
1493	1	1	1	48	3	2	1	1	0	16	2	13	0	1	1	3	0	44	0
1494	0	1	0	28	4	3	1	3	0	25	1	14		1	0	2	1	9	0
1495	1	1	1	25	1	3	2	2	0	15	2	11	0	1	1	1	0	13	0
1496	0	1	0	25	1	2	2	1	0	15	2	14	1	1	1	1	1	4	0
1497	1	1	1	51	3	2	2	2	0	18	5	13	1	1	0	2	1	12	0
1498	1	1	1	45	1	2	1	3	0	16	2	16	0	1	1	3	1	34	0
1499	0	1	0	58	2	3	1	2			3	15	0	1	1	3	1	26	0
1500	0	1	0	27	3	1	2	1	0	25		12	0	0	1	2	1	17	0
1501	0	1	0	47	1	3	1	3	0	23	3	13		1	1	1	0	15	0
1502	0	1	0	52	1	3	1	3	0	20	3	12		1	0	2	0	172	0
1503	1	1	1	57	4	3	2	3	0	19	2	12	0	1	1	3	0	25	0
1504	1	1	1	47	3	3	2	1	0	17	3	11	0	1	1	2	1	17	0
1505	0	1	0	26	1	3	1	2	0	19	4	12		0	1	3	0	9	0
1506	0	1	0	25	1	3	1	2	0	19	2	13		1	0	2	0	11	0
1507	1	1	1	28	1	3	1	3	0	19	2	11	0	1	0	3	0	7	0
1508	1	1	1	22	1	3	1	1	0	17	1	12	0	1	1	1	0	11	0
1509	1	1	1	46	2	2	2	2	0	15	3	12	0	1	1	2	1	26	0
1510	1	1	1	24	3	2	1	1	0	18	3	14	1	1	0	2	0	21	0
1511	0	1	0	23	3	2	2		0	20	3	14		0	1	3	1	12	0
1512	1	1	1	54	2	3	1	3	0	17	9	11	0	0	1	2	1	16	0
1513	1	1	1	35	1	3	1	2	1	15	2	11	1	1	1	1	1	9	0
1514	1	1	1	20	3	2	1	1	0	16	3	10	1	1	0	2	1	8	0
1515	1	1	1	46	1	3	1	3	0	14	1	14	1	1	1	2	1	14	0
1516	1	1	1	29	2	3	2	3	4	16	1	16	0	1	1	1	1	19	0
1517	0	1	0	21	1	3	1	2	0	19		14	0	1	0	1	1	8	0
1518	0	1	0	23	3	2	1		0	21	1	13		0	0	3	0	14	0
1519	1	1	1	29	3	2	1	3	0	16	2	12	1	1	1	1	1	16	0
1520	1	1	1	48	1	3	1	3	0	16	2	13	0	1	1	1	1	17	0
1521	1	1	1	20	1	2	2	3	0	14	1	12	1	0	1	2	1	7	0
1522	1	1	1	20	1	2	2	2	1	17	4	10	0	1	0	3	1	13	1
1523	1	1	1	51	1	2	1	2	0	15	9	11	1	0	1	3	0	121	0
1524	1	1	1	20	2	3	2	2	0	13	2	12	0	0	0	1	0	8	0
1525	1	1	1	22	1	2	2	1	0	14	3	13	0	1	1	1	1	21	0
1526	0	1	0	37	2	2	2	1			8	15	0	1	1	1	1	11	0
1527	1	1	1	33	1	3	1	3	0	17	1	13	0	1	1	1	0	17	0
1528	1	1	1	49	2	3	2	2	0	16	2	12	0	1	1	2	1	181	0
1529	1	1	1	54	3	2	2	2	0	48	5	13	1	0	1	2	1	14	1
1530	1	1	1	51	1	3	2	1	0	17	7	12	1	1	0	3	0	37	0
1531	0	1	0	44	2	2	1									2	0	27	0
1532	1	1	1	46	1	3	1	3	0	16	5	10	0	1	1	3	0	15	0
1533	0	1	0	24	1	3	2	1								3	1	16	0
1534	1	1	1	31	2	3	1	3	0	16	4	11	0	1	1	3	0	13	0
1535	1	1	1	33	3	3	2	1	0	15	3	11	1	1	1	1	0	10	0
1536	0	1	0	28	3	2	1	2	0	20	5	11		1	0	2	1	22	0
1537	0	1	0	39	3	2	1	2	0	25	4	12		0	1	1	0	21	0
1538	1	1	1	41	4	3	1	2	10	14	5	11	0	1	1	2	1	31	0
1539	1	1	1	30	2	3	2	2	0	12	3	10	0	1	0	3	0	13	0
1540	1	1	1	58	1	3	1	3	0	20	3	14	0	0	0	1	0	7	0
1541	1	1	1	59	1	3	2	3	0	18	3	11	1	1	1	2	0	18	0
1542	0	1	0	29	3	3	1	1								1	0	5	0
1543	1	1	1	59	3	1	1	2	0	19	5	15	0	0	1	2	0	15	0
1544	1	1	1	44	1	2	1	2	0	18	3	14	0	1	0	3	0	16	0
1545	0	1	0	53	2	3	2	3	0	16	2	13		1	1	2	0	8	0
1546	1	1	1	33	2	3	2	3	0	17	6	12	1	1	1	3	1	12	0
1547	0	1	0	29	1	3	2	3	0	17		12	1	1	1	1	0	12	0
1548	0	1	0	30	3	2	1	2	0	24	2	8		1	1	2	0	21	0
1549	0	1	0	22	1	2	1	2	0	19	1	13		1	1	2	1	9	0
1550	1	1	1	35	3	1	1	1	0	27	4	12	0	1	0	2	0	21	0
1551	0	1	0	28	3	2	1		0	24		12		0	0	2	0	102	0
1552	0	1	0	27	3	3	2	2	0	14		12		0	1	2	0	44	0
1553	1	1	1	45	1	2	1	3	0	16	2	11	1	1	1	3	0	14	0
1554	0	1	0	21	4	2	2	2				13	0	0	0	1	0	14	0
1555	0	1	0	26	1	2	1	3	0	21	1	16		1	1	2	0	26	0
1556	1	1	1	49	1	3	1	3	0	17	3	13	0	1	0	1	1	13	0
1557	0	1	0	20	1	3	2	3	0	19		11	0	1	0	1	0	10	0
1558	0	1	0	31	2	3	1	2	0	13	3	12		1	0	3	1	34	0
1559	1	1	1	30	3	3	1	3	0	19	1	13	0	1	1	2	0	17	0
1560	0	1	0	38	1	3	2	3	0	18		18	0	1	1	3	1	12	0
1561	1	1	1	42	1	3	1	2	0	17	4	11	0	1	0	3	0	47	0
1562	0	1	0	47	1	3	1	3	0	20	3	14	0		1	2	0	18	0
1563	0	1	0	21	1	3	2	1	0	17		14	1	1	1	1	1	18	0
1564	1	1	1	29	2	3	1	2	0	22	2	11	0	0	0	2	0	9	0
1565	1	1	1	30	1	3	1	3	0	13	5	14	0	1	1	3	1	12	0
1566	1	1	1	43	1	2	1	3	0	16	5	12	0	1	1	2	0	12	0
1567	1	1	1	38	4	2	2	2	1	16	1	14	1	1	1	1	1	10	0
1568	0	1	0	26	3	1	1	1					1			1	0	5	0
1569	1	1	1	47	3	1	2	2	0	20	4	12	1	0	1	3	0	10	0
1570	1	1	1	53	3	1	2	2	0	17	5	10	1	1	0	3	1	10	0
1571	1	1	1	31	1	3	1	3	0	16	2	11	0	1	1	1	0	12	0
1572	0	1	0	23	2	2	1	1			4	12		1	0		1	12	0
1573	0	1	0	43	3	1	1	2	0	19	5	15		1	1	3	0	27	0
1574	0	1	0	21	1	3	2	3	0	18		14	0	1	1	1	1	9	0
1575	0	1	0	27	1	3	2	2	0	16		12	0	1	1	1	0	15	0
1576	0	1	0	40	3	3	2	3	0	21		11	1	1	1	3	0	20	0
1577	0	1	0	35	4	2	1	2			3	15	0	0	1	1	0	9	0
1578	1	1	1	36	3	2	1	3	0	16	3	12	0	1	1	1	0	8	0
1579	1	1	1	45	1	2	1	1	0	19	3	13	0	1	1	2	1	11	1
1580	1	1	1	53	1	3	1	2	0	18	3	13	0	1	1	2	1	10	0
1581	1	1	1	23	1	2	1	2	0	16	1	12	0	1	1	1	1	6	0
1582	1	1	1	35	2	3	2	3	0	15	3	12	1	1	0	3	1	27	0
1583	0	1	0	27	4	1	1	2			4	13	0	0	0	2	1	20	0
1584	1	1	1	29	1	3	1	3	0	18	1	13	0	1	1	2	0	7	0
1585	1	1	1	42	3	1	1	1	0	19	3	11	0	1	1	2	0	25	0
1586	0	1	0	21	3	2	2		8	17		12	1	0	1	2	1	11	0
1587	1	1	1	43	1	2	1	3	0	16	3	13	0	1	1	3	1	11	0
1588	0	1	0	24	2	3	2	2					1			1	0	6	0
1589	0	1	0	24	1	3	1	2	0	21	4	999		1	0	3	0	8	0
1590	0	1	0	45	1	2	1	1	0	14	4	12		1	1	3	0	54	0
1591	1	1	1	35	3	2	1	1	0	20	4	15	0	1	0	1	0	18	0
1592	0	1	0	58	1	3	1	3					0			2	0	30	0
1593	0	1	0	24	1	3	2	2	0	23		13	0	1	1	2	1	9	0
1594	1	1	1	32	2	3	1	1	0	15	4	11	1	1	0	3	1	20	0
1595	1	1	1	41	2	3	1	2	0	18	2	13	0	1	0	3	0	35	0
1596	1	1	1	55	1	2	1	3	0	16	2	10	1	1	1	1	1	14	0
1597	1	1	1	32	1	2	1	3	0	19	2	15	0	1	0	1	1	10	0
1598	1	1	1	42	2	3	1	3	0	19	3	13	1	1	0	2	0	11	0
1599	0	1	0	20	2	2	2	2				13		0	0	3	1	19	0
1600	1	1	1	32	4	3	1	1	0	16	3	15	0	1	1	2	1	12	0
1601	1	1	1	38	1	3	1	3	0	17	4	12	0	1	1	1	1	13	0
1602	0	1	0	20	3	2	1	1	0	18	2	12		0	0	1	0	9	0
1603	1	1	1	40	3	2	1	1	0	77	6	15	1	0	0	2	1	8	0
1604	1	1	1	36	1	2	1	3	0	18	5	16	1	1	0	3	0	13	0
1605	1	1	1	24	3	1	1	2	0	14	4	13	0	1	1	2	0	8	0
1606	1	1	1	29	3	3	1	1	0	16	3	10	1	1	1	3	1	35	0
1607	1	1	1	51	1	2	1	3	0	17	3	9	0	1	0	1	1	13	0
1608	1	1	1	38	1	3	1	2	0	18	2	13	0	1	1	3	0	36	0
1609	0	1	0	48	1	2	1		0	19	3	13	0	1	1	1	1	13	0
1610	1	1	1	41	2	3	2	2	0	21	2	12	0	1	0	2	1	52	0
1611	0	1	0	27	1	3	1	3	0	21		13	1	1	1	1	0	16	0
1612	1	1	1	50	1	3	1	3	0	18	3	12	0	1	0	3	0	29	0
1613	1	1	1	22	3	1	1	2	0	20	1	14	0	1	0	1	0	8	0
1614	1	1	1	29	1	2	1	1	0	16	4	13	1	1	1	1	1	32	0
1615	0	1	0	29	4	2	2	2	0	14	2	14		1	1	1	0	15	0
1616	1	1	1	22	3	2	1	1	0	18	2	12	0	0	0	3	0	11	0
1617	1	1	1	51	1	3	1	3	0	16	4	12	0	1	1	1	0	39	1
1618	0	1	0	26	1	3	1	3	0	24	1	15		1	1	1	0	19	0
1619	0	1	0	26	2	2	1	2			4	11	0	1	0	3	1	14	0
1620	0	1	0	23	1	3	2	1	0	20		15	0	1	1	1	0	9	0
1621	1	1	1	48	3	2	2	3	0	16	3	12	0	1	1	1	0	19	0
1622	1	1	1	25	4	3	1	3	0	16	2	12	0	1	1	2	0	7	0
1623	0	1	0	24	1	3	2	2	1	14		14	0	1	1	1	1	13	0
1624	1	1	1	28	2	3	1	2	0	21	2	10	0	1	1	2	1	25	0
1625	1	1	1	52	2	2	1	3	3	45	5	14	0	1	1	3	0	38	0
1626	0	1	0	29	2	2	1	2	0	14		12	0	1	0	3	1	21	0
1627	0	1	0	44	3	3	2	1					1			2	0	9	0
1628	1	1	1	45	1	2	1	2	0	17	4	13	1	1	1	1	0	20	0
1629	0	1	0	34	3	2	1						0			1	0	12	0
1630	0	1	0	58	1	2	1		0	14	3	11	0	0	1	3	1	190	0
1631	1	1	1	24	1	2	2	1	0	15	5	14	1	1	1	1	1	14	0
1632	0	1	0	33	1	3	1	2	0	14	3	13		0	1	1	0	13	0
1633	1	1	1	45	1	3	2	1	0	17	4	17	0	0	1	1	0	11	0
1634	0	1	0	55	1	2	2	3	0	21		14	1	0	1	2	1	26	0
1635	1	1	1	41	4	3	1	2	0	27	5	14	0	0	0	1	0	9	0
1636	1	1	1	26	1	3	1	3	2	15	2	12	0	1	1	2	1	17	0
1637	1	1	1	39	3	2	1	1	0	20	8	13	0	1	1	2	0	29	0
1638	1	1	1	31	3	3	1	3	0	13	3	11	0	1	1	1	1	14	0
1639	1	1	1	20	4	3	1	2	0	17	2	12	0	1	0	1	1	9	0
1640	1	1	1	40	1	2	1	2	0	20	10	11	0	0	0	3	1	33	0
1641	0	1	0	34	1	2	1	2	2	16	8	12		1	1	1	1	18	0
1642	1	1	1	29	1	3	1	2	2	14	4	14	1	1	1	1	1	12	0
1643	0	1	0	26	4	3	2	2	0	26		11	1	0	1	1	1	11	0
1644	1	1	1	53	3	3	2	2	0	20	3	14	0	1	0	3	0	51	0
1645	1	1	1	31	1	2	2	1	0	13	3	12	1	1	1	1	1	25	0
1646	1	1	1	56	1	3	2	3	0	19	3	13	0	1	1	2	0	9	0
1647	0	1	0	21	3	3	2	1	5	15		13	1	0	1	1	1	8	0
1648	0	1	0	33	1	2	1	2	0	17	5	12		0	1	2	0	11	0
1649	0	1	0	53	2	2	1	3			1	13	0	1	0	3	1	22	0
1650	1	1	1	47	1	3	1	1	0	17	6	11	0	1	1	3	1	19	1
1651	1	1	1	27	2	2	2	1	0	15	4	14	0	1	0	1	1	5	0
1652	1	1	1	45	4	3	2	3	0	19	5	14	0	0	0	2	1	24	0
1653	0	1	0	26	1	3	1	2	0	17		14	0	0	1	1	1	12	0
1654	1	1	1	42	3	2	1	1	0	23	3	15	0	0	0	2	0	17	0
1655	0	1	0	40	1	3	1	3	0	15	5	13	0	1	1	1	0	225	0
1656	1	1	1	43	4	2	2	2	0	16	2	13	0	1	0	1	1	10	0
1657	1	1	1	58	1	3	1	2	0	17	3	12	1	1	0	3	1	38	0
1658	0	1	0	24	2	2	2	2								1	0	6	0
1659	1	1	1	38	4	3	1	2	0	36	1	13	0	1	1	1	0	7	0
1660	0	1	0	28	1	2	2	2				15		1	0	2	1	14	0
1661	0	1	0	47	2	3	1	3					0			3	0	27	0
1662	1	1	1	26	2	3	2	1	0	17	3	13	1	1	0	1	1	6	0
1663	0	1	0	27	4	3	1	2	0	22	1	11		0	0	2	0	11	0
1664	1	1	1	28	1	3	1	2	0	19	4	12	1	1	1	2	0	118	0
1665	0	1	0	26	1	2	1	1	0	13	6	13		1	1	1	1	8	0
1666	1	1	1	34	1	3	1	3	0	14	2	14	1	1	1	1	1	24	0
1667	1	1	1	49	2	2	1	2	0	15	2	13	1	1	1	1	1	45	1
1668	1	1	1	41	3	2	2	1	0	26	3	13	1	0	0	3	1	23	0
1669	1	1	1	30	1	3	1	2	0	14	2	12	1	1	1	3	1	11	1
1670	0	1	0	39	2	3	2		0	19		11	0	0	1	2	1	29	0
1671	1	1	1	53	1	3	1	3	0	16	1	12	0	1	1	1	0	14	0
1672	0	1	0	28	3	3	1	2					0			2	0	24	0
1673	1	1	1	42	2	2	2	2	0	16	2	16	1	1	1	2	1	73	0
1674	1	1	1	41	4	2	2	1	0	16	2	13	1	1	1	3	1	40	0
1675	1	1	1	25	3	2	1	2	0	15	4	10	0	1	1	2	1	10	0
1676	1	1	1	23	3	2	1	2	0	16	4	10	1	1	0	3	0	8	0
1677	1	1	1	48	1	3	1	3	0	17	1	13	0	1	1	2	1	10	0
1678	0	1	0	27	3	1	2	3				9		0	0	3	0	71	0
1679	1	1	1	54	1	2	2	2	0	20	1	12	0	1	0	1	1	10	0
1680	0	1	0	20	2	2	1	1	0	18	2	13		1	0	2	0	16	0
1681	0	1	0	29	1	3	1	3	0	16	3	13		1	1	3	1	8	0
1682	1	1	1	49	2	3	2	3	0	15	3	13	0	1	0	3	0	17	0
1683	0	1	0	31	1	3	1	2	0	14	3	12		1	1	2	1	7	1
1684	1	1	1	29	1	2	1	3	0	17	2	13	0	1	1	1	1	19	0
1685	1	1	1	56	3	3	2	2	1	19	3	14	0	0	1	3	1	20	0
1686	0	1	0	28	2	3	1	2								3	0	28	0
1687	1	1	1	45	1	3	1	3	0	17	3	16	0	1	1	1	1	8	0
1688	0	1	0	51	2	3	2	3	0	21		14	0	1	1	3	1	27	0
1689	1	1	1	42	2	2	1	2	0	14	4	12	1	1	0	3	0	20	0
1690	1	1	1	40	1	3	1	2	0	19	2	12	0	1	1	3	0	11	0
1691	1	1	1	30	2	3	1	3	0	16	1	13	0	1	1	2	0	20	0
1692	0	1	0	45	2	3	1	3	0	25		14	0	1	0	3	0	31	0
1693	1	1	1	58	1	3	1	3	0	20	2	13	0	1	1	3	1	55	0
1694	1	1	1	27	1	3	2	1	0	15	1	12	0	1	1	1	1	17	0
1695	1	1	1	35	1	3	1	3	0	18	2	14	0	1	1	1	0	13	0
1696	0	1	0	30	4	3	1	2	0	14	2	11		1	1	3	0	7	0
1697	1	1	1	30	1	3	1	2	0	23	2	14	0	1	1	2	0	12	0
1698	1	1	1	58	4	3	1	3	0	19	5	14	0	1	1	3	0	19	0
1699	1	1	1	50	2	3	1	3	0	24	2	14	1	1	1	1	1	24	0
1700	1	1	1	38	2	2	2	3	0	21	3	12	1	1	1	2	0	12	0
1701	1	1	1	33	1	3	1	3	0	16	1	16	0	1	1	1	0	20	0
1702	0	1	0	41	1	3	1	2					0			2	1	15	0
1703	1	1	1	21	2	3	1	2	0	18	2	11	0	1	1	1	0	7	0
1704	1	1	1	46	1	3	1	3	0	20	3	13	1	1	1	1	0	10	0
1705	1	1	1	32	1	3	1	2	0	21	2	11	0	1	1	3	0	15	0
1706	1	1	1	51	1	3	2	3	0	17	4	13	1	1	1	2	0	11	0
1707	0	1	0	57	2	3	1	3			2	10	1	1	0	3	1	30	0
1708	1	1	1	27	3	1	1	2	0	16	2	12	0	1	0	2	0	7	0
1709	0	1	0	52	1	3	1	3	1	18		11	0	1	0	3	1	14	0
1710	0	1	0	28	3	2	2	1					1			3	1	64	0
1711	1	1	1	33	3	2	1	2	0	14	5	12	0	1	1	3	1	27	0
1712	0	1	0	34	3	1	1		0	22	6	12	0	1	1	3	0	64	0
1713	0	1	0	28	1	3	1	3					0			2	1	23	0
1714	0	1	0	21	2	3	2	2	0	20		15	1	0	0	1	1	15	0
1715	0	1	0	20	2	3	2	3	0	17		12	1	0	0	3	0	59	0
1716	1	1	1	42	3	2	1	2	0	19	3	13	1	1	1	2	0	45	0
1717	0	1	0	27	1	3	1	3								1	1	12	0
1718	1	1	1	40	1	3	1	3	0	17	4	14	0	1	1	1	0	13	0
1719	0	1	0	45	1	2	1						0			2	0	24	0
1720	1	1	1	47	1	3	2	1	0	9	4	9	0	1	1	3	1	180	0
1721	1	1	1	28	1	3	1	3	0	17	1	11	0	1	0	2	0	11	0
1722	0	1	0	34	4	3	1	2	0	12	10	13		1	1	3	0	18	0
1723	1	1	1	50	2	2	2	2	0	18	3	12	0	1	0	3	1	15	0
1724	0	1	0	51	1	3	2	2								2	1	12	0
1725	0	1	0	32	1	3	2	2				16	0	0	0	1	0	9	0
1726	1	1	1	50	2	3	2	3	0	15	3	14	1	1	1	1	1	15	0
1727	0	1	0	23	3	3	2		0	19		14	0	0	1	3	1	19	0
1728	0	1	0	21	3	3	2	1			2	13	0	1	0	3	0	22	0
1729	1	1	1	29	3	1	1	1	0	18	2	11	1	0	1	3	0	12	0
1730	1	1	1	31	2	3	2	2	0	17	2	12	0	1	0	3	0	15	0
1731	1	1	1	28	1	2	1	3	0	14	1	14	1	1	1	1	0	10	0
1732	1	1	1	32	1	3	1	3	0	16	3	14	0	1	0	2	0	10	0
1733	1	1	1	55	1	3	1	3	0	19	6	15	0	1	1	2	0	15	1
1734	1	1	1	29	3	1	1	1	0	20	1	12	1	1	0	2	1	19	0
1735	1	1	1	35	1	3	1	2	0	13	6	13	0	1	0	2	0	12	1
1736	1	1	1	44	2	3	2	1	0	18	6	18	0	1	1	2	1	21	0
1737	1	1	1	48	3	2	1	2	0	15	4	12	0	1	0	1	0	10	0
1738	1	1	1	28	2	3	1	2	0	18	3	12	0	0	1	1	0	9	0
1739	1	1	1	28	1	3	1	3	0	18	2	12	0	1	0	2	0	16	0
1740	0	1	0	46	2	2	1	1					0			2	1	42	0
1741	0	1	0	27	2	2	1	2	0	17	2	12		1	1	3	1	52	0
1742	1	1	1	35	1	2	1	1	0	14	4	8	0	0	1	3	1	12	0
1743	1	1	1	56	2	2	2	1	0	14	5	14	0	0	0	3	1	22	0
1744	0	1	0	46	1	3	2	1	3	9	2	11		1	1	3	1	30	0
1745	1	1	1	45	3	3	1	2	0	16	2	13	0	1	1	1	0	12	0
1746	0	1	0	29	3	2	1	2					1			1	0	11	0
1747	0	1	0	56	1	2	1	3					0			2	0	16	0
1748	0	1	0	57	1	3	1	3	0	25		13	0	1	1	2	0	11	0
1749	0	1	0	42	3	2	1	3					0			1	0	9	0
1750	1	1	1	21	4	2	1	1	0	16	3	10	0	0	0	1	0	7	0
1751	0	1	0	21	1	3	1	3			1	16		1	1		1	7	0
1752	1	1	1	31	1	3	1	2	0	21	2	10	0	1	0	1	0	11	0
1753	1	1	1	23	1	3	1	2	0	15	1	10	0	1	1	2	1	16	0
1754	1	1	1	51	2	3	1	3	0	19	3	12	0	1	1	1	0	9	0
1755	0	1	0	24	3	1	1	1			4	12	1	0	0	2	1	7	0
1756	1	1	1	43	1	3	1	1	0	19	7	12	0	1	1	1	0	8	0
1757	1	1	1	34	1	2	1	2	0	15	4	12	1	1	1	2	1	21	0
1758	1	1	1	42	2	3	2	3	0	17	3	13	0	1	1	2	0	11	0
1759	0	1	0	26	1	3	1	3	0	17		13	0	1	1	1	1	15	0
1760	1	1	1	27	4	3	1	3	0	13	2	12	0	0	1	1	0	16	0
1761	0	1	0	28	3	2	1	2	0	18	4	12		1	1	2	0	9	0
1762	1	1	1	47	2	3	2	1	0	15	4	9	0	1	1	3	1	19	0
1763	1	1	1	46	1	3	1	3	0	19	4	13	0	1	1	2	0	5	0
1764	0	1	0	44	3	1	1	2			4	15	1	0	0	2	0	7	0
1765	1	1	1	32	1	3	1	3	0	17	1	16	0	1	0	1	1	9	0
1766	0	1	0	50	1	3	1	3					0			3	0	42	0
1767	0	1	0	46	3	2	2	2								1	1	12	0
1768	1	1	1	30	1	2	2	2	0	15	3	10	1	1	1	3	1	72	0
1769	1	1	1	56	1	2	1	3	0	16	2	11	0	1	1	1	0	23	0
1770	1	1	1	38	2	3	1	2	0	19	5	12	1	1	1	2	0	11	0
1771	0	1	0	28	1	3	1	3	0	18	1	11		1	1	1	0	16	0
1772	1	1	1	38	1	3	1	3	0	19	1	12	0	1	1	1	0	13	0
1773	1	1	1	29	3	2	1	3	0	15	2	13	1	1	1	1	0	9	0
1774	0	1	0	24	2	3	2	1					1			3	1	37	0
1775	0	1	0	48	4	3	1	3					1			1	1	16	0
1776	1	1	1	54	1	2	1	2	0	18	2	12	1	1	0	3	1	20	0
1777	1	1	1	55	1	3	2	1	0	18	2	12	1	0	1	2	1	18	0
1778	1	1	1	21	1	2	2	1	0	16	3	12	1	1	1	3	1	9	0
1779	0	1	0	45	1	3	1	2			5	11	0	1	1	3	1	10	0
1780	0	1	0	20	4	3	1	1			2	11		1	1	2	1	10	0
1781	1	1	1	32	2	1	1	1	0	16	5	13	1	1	1	1	1	21	0
1782	0	1	0	59	4	1	1	2								1	0	19	0
1783	1	1	1	59	1	2	1	2	0	14	6	12	0	1	0	2	1	9	0
1784	1	1	1	31	2	2	1	2	0	15	2	13	0	1	0	3	1	9	0
1785	0	1	0	27	1	3	1	2	0	15	1	12		1	0	3	0	11	0
1786	0	1	0	49	1	3	1	3								1	0	18	0
1787	1	1	1	34	1	2	1	3	0	15	1	10	1	1	1	3	1	11	1
1788	1	1	1	36	2	2	2	1	0	16	5	9	1	1	1	1	1	71	0
1789	1	1	1	26	4	2	1	1	0	18	3	13	1	1	1	3	0	11	0
1790	1	1	1	28	1	3	1	2	0	16	3	14	0	1	1	2	1	15	0
1791	1	1	1	41	1	3	2	2	0	20	5	10	0	1	1	3	0	19	0
1792	1	1	1	25	3	3	1	3	1	18	1	13	0	0	0	2	0	9	0
1793	0	1	0	23	2	2	2	1			3	10	1	0	0	3	1	15	0
1794	0	1	0	41	1	3	1	2	1	16		12	1	1	1	2	1	13	0
1795	1	1	1	35	2	2	2	1	0	14	5	12	0	1	0	3	1	20	0
1796	0	1	0	59	1	3	2	3	0	19		11	0	0	1	1	0	19	0
1797	1	1	1	45	1	3	2	2	0	15	5	12	1	1	1	1	1	13	0
1798	1	1	1	48	2	3	2	2	0	15	1	12	1	1	1	2	1	20	0
1799	0	1	0	56	1	3	2	2	0	17		13	0	0	1	3	0	93	0
1800	1	1	1	38	1	3	2	3	3	17	1	15	0	0	1	1	0	11	0
1801	0	1	0	53	3	1	1	1			6	12	0	0	0	3	0	21	0
1802	0	1	0	27	4	2	2	2				10	0	0	0	2	0	8	0
1803	0	1	0	23	3	3	2	2	0	21		14	0	0	0	1	0	11	0
1804	1	1	1	57	2	3	2	2	0	18	5	12	0	1	0	3	1	44	0
1805	0	1	0	46	1	2	2		0	18	2	12	1	1	1	1	1	58	0
1806	0	1	0	36	1	3	2	3				13	0	0	1	2	1	25	0
1807	1	1	1	54	1	3	1	1	0	17	7	11	0	0	1	2	0	20	0
1808	0	1	0	47	1	3	1	2	1	15	5	19		1	1	1	0	9	1
1809	0	1	0	29	3	2	1	1			2	11		0	0	3	0	27	0
1810	1	1	1	48	1	2	1	1	0	17	4	13	0	0	0	2	1	40	0
1811	1	1	1	39	2	2	2	1	0	14	4	13	0	1	1	2	1	27	0
1812	1	1	1	23	1	2	2	3	0	15	4	12	0	1	1	3	1	12	0
1813	0	1	0	43	1	3	1	3			3	10	0	0	0	3	1	20	0
1814	1	1	1	47	3	3	2	3	0	20	1	10	0	0	0	3	0	63	0
1815	0	1	0	32	1	3	1	3	0	17	2	11		1	1	3	0	28	0
1816	1	1	1	32	2	2	1	2	0	17	3	12	0	1	1	3	0	24	0
1817	1	1	1	54	1	3	1	3	0	19	2	13	1	1	1	3	0	24	0
1818	0	1	0	25	2	3	2	2	0	19	2	12		1	1	3	1	41	0
1819	1	1	1	45	3	3	2	2	0	14	4	13	0	1	1	1	1	34	0
1820	1	1	1	38	1	2	1	2	0	15	5	12	1	1	1	1	1	22	0
1821	1	1	1	55	1	3	1	3	0	24	2	12	0	1	0	3	0	22	0
1822	1	1	1	43	1	2	2	3	0	19	1	12	1	1	1	1	1	10	0
1823	1	1	1	57	1	2	1	2	0	20	2	12	0	1	1	1	1	9	0
1824	0	1	0	35	1	3	2	2	0	21		16	0	1	1	1	0	14	0
1825	0	1	0	21	2	2	2	2	0	16	1	15		1	0	3	1	22	0
1826	1	1	1	45	3	2	1	1	0	21	5	13	0	1	0	3	0	33	0
1827	0	1	0	21	2	3	2	1					1			1	1	18	0
1828	1	1	1	42	3	3	1	3	0	20	7	11	0	1	0	2	0	14	0
1829	1	1	1	46	2	3	2	3	0	11	6	15	0	1	1	3	1	18	0
1830	1	1	1	30	1	3	1	3	0	18	3	13	0	1	1	3	1	37	0
1831	1	1	1	29	1	2	2	1	0	13	2	12	1	1	1	3	1	15	1
1832	1	1	1	29	1	3	1	1	0	14	4	12	1	1	1	1	1	13	0
1833	1	1	1	40	1	3	1	3	0	16	4	11	0	1	1	1	0	8	0
1834	1	1	1	30	1	3	2	1	1	14	1	12	1	1	1	3	1	21	0
1835	0	1	0	57	1	1	1	2			1	12		0	0	3	0	351	0
1836	1	1	1	26	3	3	1	1	0	21	2	11	0	1	0	1	0	9	0
1837	1	1	1	54	2	2	2	3	5	20	3	13	1	1	0	2	0	29	0
1838	1	1	1	31	3	3	2	2	0	19	3	11	1	0	1	2	1	8	0
1839	1	1	1	24	4	2	2	1	0	17	1	13	0	1	0	1	1	21	0
1840	1	1	1	35	1	3	1	1	0	19	4	13	0	1	0	1	0	10	0
1841	1	1	1	30	1	3	1	3	0	18	1	12	1	1	1	3	0	15	0
1842	1	1	1	41	1	3	1	1	0	12	4	10	1	1	1	3	1	19	1
1843	0	1	0	59	2	2	2	3	0	23		12	0	1	0	3	0	16	0
1844	0	1	0	21	1	3	1	2	0	21		11	0	1	1	1	0	11	0
1845	1	1	1	20	2	3	2	3	0	18	2	11	1	1	0	3	0	7	0
1846	1	1	1	25	1	3	1	3	0	15	2	10	1	1	1	1	0	9	0
1847	1	1	1	48	1	3	1	3	0	18	3	14	0	1	1	1	1	56	0
1848	1	1	1	20	2	3	2	1	0	17	1	11	1	1	0	3	1	12	1
1849	1	1	1	30	1	3	1	3	0	16	2	14	0	1	1	1	1	9	0
1850	1	1	1	23	1	2	1	2	0	18	3	12	0	1	0	2	0	7	0
1851	1	1	1	46	1	3	1	1	0	17	2	999	0	1	0	3	1	60	0
1852	1	1	1	23	3	2	1	1	0	17	1	12	0	0	1	3	1	25	0
1853	0	1	0	30	1	3	1	3	0	15		11	0	1	1	2	1	14	0
1854	1	1	1	23	1	2	1	2	0	19	1	12	0	0	1	2	0	5	0
1855	0	1	0	50	3	1	1	1			6	12	0	0	0	3	0	29	0
1856	0	1	0	22	3	2	1	1	0	14		14	0	0	0	2	0	29	0
1857	1	1	1	54	2	3	2	1	0	19	4	11	1	1	0	2	0	14	0
1858	0	1	0	20	3	3	2	1	0	19		16	0	0	1	2	1	15	0
1859	0	1	0	39	3	3	1	3	0	17		12	0	1	1	1	0	8	0
1860	1	1	1	54	3	2	1	2	0	10	5	12	0	0	1	3	0	27	0
1861	1	1	1	36	4	3	1	2	0	16	3	14	0	0	1	2	1	26	0
1862	1	1	1	22	1	1	1	1	0	14	2	12	1	0	0	1	1	15	0
1863	0	1	0	26	1	3	1	3	0	18	1	12		1	1	2	0	10	0
1864	1	1	1	33	3	1	1	1	0	17	4	13	0	0	1	2	0	10	0
1865	1	1	1	38	4	2	1	1	0	26	2	16	0	0	0	2	1	10	0
1866	0	1	0	27	3	1	1	1					1			3	0	22	0
1867	1	1	1	27	3	3	1	1	0	22	2	12	0	0	0	3	0	8	0
1868	1	1	1	50	1	2	2	3	0	18	1	10	0	1	0	1	1	34	0
1869	0	1	0	38	1	3	1	3					0			2	0	12	0
1870	1	1	1	31	3	1	1	1	0	20	4	12	0	0	0	2	0	17	0
1871	0	1	0	30	3	1	1	1			4	13	0	1	1	3	0	21	0
1872	1	1	1	52	1	2	1	2	0	15	7	13	0	1	1	3	1	31	0
1873	0	1	0	26	3	3	2	2	0	23		14		0	1	1	1	13	0
1874	1	1	1	45	3	1	1	2	0	15	6	13	1	1	1	1	0	19	0
1875	0	1	0	46	2	2	2	2			2	12	0	0	0	3	1	17	0
1876	0	1	0	44	2	2	1	1			3	14	0	0	0	2	0	28	0
1877	1	1	1	32	2	3	1	2	0	18	2	11	1	1	1	3	1	9	0
1878	1	1	1	58	1	2	1	3	0	18	2	12	0	1	1	3	0	8	0
1879	1	1	1	50	2	2	2	3	0	15	3	13	0	1	0	1	1	12	0
1880	0	1	0	26	4	3	2	2	0	18		10	0	1	1	3	1	16	0
1881	0	1	0	24	1	3	2	3	0	18		12	0	1	1	1	1	20	0
1882	0	1	0	27	3	2	1	3	0	14	1	10		1	1	3	0	11	0
1883	0	1	0	53	1	3		1	0	18	8	12	1	1	1	1	0	13	0
1884	1	1	1	43	1	3	2	1	0	19	1	14	0	1	1	3	1	18	0
1885	1	1	1	33	3	2	1	1	0	20	4	10	0	0	0	3	0	16	0
1886	0	1	0	51	2	2	1	1			3	13		1	0	3	1	16	0
1887	1	1	1	25	3	2	1	1	0	13	3	15	0	1	0	3	0	15	0
1888	0	1	0	37	4	2	2	1					0			1	1	8	0
1889	1	1	1	22	1	3	1	2	0	16	2	10	0	1	1	1	0	6	0
1890	1	1	1	49	1	3	1	1	0	14	1	12	0	1	0	1	0	13	0
1891	0	1	0	21	1	3	2	3	0	17		14	1	1	1	1	1	17	0
1892	1	1	1	36	1	2	1	1	0	15	3	15	0	0	1	1	1	13	0
1893	1	1	1	40	1	2	1	1	0	14	2	11	0	0	0	3	1	83	0
1894	1	1	1	42	1	3	1	1	0	18	4	12	0	1	1	3	0	20	0
1895	1	1	1	44	2	3	1	3	0	15	5	13	0	1	1	3	0	30	0
1896	1	1	1	33	1	3	1	2	2	16	7	11	0	1	1	3	0	14	0
1897	1	1	1	50	1	3	1	3	0	19	3	12	1	1	0	3	0	26	0
1898	1	1	1	27	3	2	1	2	0	16	4	12	0	1	0	3	1	7	0
1899	0	1	0	25	4	3	2	2				13	0	0	1	1	1	8	0
1900	0	1	0	35	1	3	1	3	0	19	3	13		1	1	1	0	13	0
1901	0	1	0	34	4	1	1	1			5	13	1	0	1	2	0	23	0
1902	0	1	0	24	1	2	2	1								1	1	25	0
1903	0	1	0	56	3	1	2	1			2	12	1	0		3	0	78	0
1904	0	1	0	34	1	3	1	3	0	15	2	11		1	1	2	0	10	0
1905	1	1	1	28	3	2	1	1	0	17	3	16	1	0	0	3	0	18	0
1906	1	1	1	31	4	3	1	1	0	17	5	9	0	1	1	3	1	71	0
1907	0	1	0	29	2	3	2	1	0	18	1	14		0	0	1	0	18	0
1908	1	1	1	49	3	3	2	3	0	19	1	11	0	1	1	3	0	35	0
1909	1	1	1	58	2	3	2	1	0	16	5	12	0	1	0	3	1	22	0
1910	1	1	1	27	1	2	1	1	0	19	3	15	0	1	0	1	0	30	0
1911	1	1	1	26	2	2	2	1	0	16	1	14	1	0	1	1	1	60	0
1912	1	1	1	37	1	3	2	3	0	15	4	13	0	1	1	2	0	14	0
1913	0	1	0	36	2	3	1	3					0			3	0	18	0
1914	1	1	1	44	1	3	1	3	0	16	1	16	1	1	1	1	1	12	0
1915	1	1	1	47	2	3	1	2	0	15	5	13	0	1	1	3	1	10	0
1916	1	1	1	42	1	3	1	3	0	17	3	12	0	1	1	2	0	8	0
1917	1	1	1	47	2	3	2	2	0	13	1	12	0	1	0	3	0	111	0
1918	0	1	0	22	1	3	1	2	3	14	3	14		1	0	2	1	8	0
1919	0	1	0	32	2	2	1	2				15		0	0	2	0	18	0
1920	1	1	1	33	4	2	1	2	0	15	10	13	0	1	1	3	1	13	0
1921	0	1	0	31	1	3	1	3	0	16		14	0	1	1	1	1	18	0
1922	1	1	1	44	3	3	1	2	0	17	3	13	1	1	0	1	0	10	0
1923	1	1	1	58	4	2	1	3	0	19	4	11	0	1	0	3	1	31	0
1924	1	1	1	39	3	3	1	3	0	18	3	13	1	1	0	2	1	12	0
1925	0	1	0	36	2	3	1	1								2	1	13	0
1926	1	1	1	34	1	3	1	3	0	15	2	10	0	1	0	3	0	15	0
1927	1	1	1	46	3	3	1	2	0	19	3	12	0	1	0	1	1	12	0
1928	1	1	1	31	3	2	1	1	0	17	4	12	0	1	0	3	0	13	0
1929	0	1	0	23	2	3	2	2	0	17		12	1	1	1	3	1	11	0
1930	0	1	0	54	1	2	1	2								3	0	20	0
1931	0	1	0	20	1	2	1	1								2	1	8	0
1932	1	1	1	26	2	3	1	1	0	18	3	12	0	1	1	2	1	14	0
1933	1	1	1	38	1	3	1	2	1	15	1	13	1	1	1	2	1	14	0
1934	1	1	1	29	1	3	1	3	0	23	3	13	0	0	1	1	0	17	0
1935	1	1	1	31	2	3	2	2	0	17	4	9	0	1	0	2	1	9	0
1936	1	1	1	28	1	2	2	1	5	18	2	12	0	1	1	3	1	18	0
1937	0	1	0	31	4	2	2		0	22	1	12	1	1	1	1	1	9	0
1938	1	1	1	45	3	3	1	3	0	17	3	13	0	1	1	3	0	15	1
1939	0	1	0	23	1	3	2	2	1	17	2	12		1	1	2	1	13	0
1940	0	1	0	54	2	3	1	3	0	20		10	0	0	0	2	0	15	0
1941	1	1	1	39	1	3	2	1	1	15	4	12	0	1	1	1	1	36	0
1942	1	1	1	32	2	3	1	3	0	12	4	11	1	1	1	1	0	11	0
1943	1	1	1	36	1	3	1	3	0	22	3	14	0	1	1	2	1	9	0
1944	1	1	1	45	2	2	2	2	6	28	4	15	0	1	1	1	1	51	0
1945	1	1	1	38	3	2	1	1	0	19	4	12	0	1	1	3	1	20	0
1946	0	1	0	21	4	3	2	3				11	0	0	1	3	0	18	0
1947	1	1	1	34	3	2	1	2	0	19	2	11	0	1	0	2	0	14	0
1948	1	1	1	44	3	2	1	2	0	16	6	14	1	1	1	3	1	13	0
1949	1	1	1	23	3	2	2	1	0	16	1	14	1	1	0	1	0	7	0
1950	0	1	0	20	2	3	2	2	0	14		11	0	1	0	1	1	26	0
1951	0	1	0	58	2	2	2	1			7	12		0	1	3	1	20	0
1952	1	1	1	39	1	3	1	3	0	15	5	12	0	1	1	3	0	19	0
1953	1	1	1	34	2	3	2	2	3	14	7	9	0	0	0	3	0	24	0
1954	1	1	1	46	2	2	1	2	0	14	4	11	0	0	0	2	1	12	0
1955	0	1	0	22	2	3	1	1					1			3	1	12	0
1956	0	1	0	50	1	3	1	3	5	17		14	0	1	1	1	1	42	0
1957	1	1	1	20	1	2	2	2	0	14	1	11	1	1	1	1	1	8	0
1958	0	1	0	24	1	2	1	3	0	15	2	11		1	0	3	1	29	0
1959	1	1	1	25	1	2	1	3	3	18	2	13	0	1	1	3	0	12	0
1960	1	1	1	21	3	2	1	2	0	18	3	13	0	1	0	3	0	12	0
1961	1	1	1	39	1	3	1	3	0	14	4	13	0	1	1	3	0	15	0
1962	1	1	1	49	1	3	1	3	0	28	4	12	0	1	1	3	0	10	0
1963	1	1	1	27	2	2	1	3	0	22	3	13	1	1	0	1	0	12	0
1964	0	1	0	55	3	1	1		0	16	7	9	1	1	0	2	1	12	0
1965	1	1	1	26	3	3	1	2	0	16	1	10	0	1	1	3	0	21	0
1966	0	1	0	21	2	3	2	3	0	18		999		1	1	1	0	13	0
1967	1	1	1	21	1	2	1	3	0	15	4	13	1	1	0	2	0	7	0
1968	1	1	1	42	3	2	1	2	0	25	3	11	0	1	0	3	0	21	0
1969	1	1	1	53	1	3	1	3	0	20	3	14	0	1	1	2	0	21	0
1970	1	1	1	30	1	2	1	2	0	20	3	12	0	0	0	2	0	15	0
1971	0	1	0	52	3	1	1	2			7	12	0	0	1	3	1	16	0
1972	0	1	0	48	2	3	2					999	0	1	0	3	1	16	0
1973	1	1	1	20	3	3	1	2	0	16	3	13	0	0	0	1	0	6	0
1974	1	1	1	34	1	3	1	3	0	26	3	13	0	1	0	2	0	11	0
1975	0	1	0	28	1	2	1	2	0	18	2	14		0	0	2	0	15	0
1976	1	1	1	59	1	3	1	3	0	14	3	14	0	1	0	3	0	16	1
1977	1	1	1	56	1	3	1	2	0	23	4	16	0	0	0	3	0	20	0
1978	1	1	1	34	3	2	2	1	0	18	5	14	1	1	1	1	1	16	0
1979	1	1	1	54	4	2	1	1	0	16	5	10	0	1	0	1	1	31	0
1980	1	1	1	31	2	2	2	1	0	13	3	12	0	1	0	3	1	18	0
1981	1	1	1	37	2	3	2	2	0	14	6	10	0	1	1	3	1	14	0
1982	1	1	1	29	2	3	1	1	0	16	5	12	0	1	0	3	0	16	0
1983	1	1	1	57	4	3	1	2	0	19	7	13	0	0	0	3	0	15	0
1984	1	1	1	51	1	2	1	3	0	19	2	12	0	1	0	1	0	14	0
1985	1	1	1	26	1	3	1	3	0	19	1	13	0	1	1	3	0	5	0
1986	0	1	0	28	2	3	2	3	0	18		12	0	1	1	2	0	13	0
1987	0	1	0	40	1	3	1	3	8	16		12	0	1	1	1	1	11	0
1988	1	1	1	43	3	1	1	2	0	20	3	16	0	1	0	2	0	12	0
1989	1	1	1	52	1	3	1	3	0	18	2	11	0	1	1	3	0	15	0
1990	1	1	1	45	2	2	2	1	0	18	3	15	1	1	1	3	0	29	0
1991	1	1	1	57	1	3	2	1	0	21	1	13	0	1	1	2	0	13	0
1992	0	1	0	44	1	3	1	1	0	20	2	16		1	1	1	0	10	0
1993	0	1	0	28	3	3	2	3				11	0	1	0	3	0	17	0
1994	0	1	0	28	2	2	2	1			5	14	0	1	1	1	1	23	0
1995	0	1	0	40	1	3	1	3	0	19		13		1	1	1	0	9	0
1996	1	1	1	35	1	3	2	2	0	20	2	12	0	1	0	3	1	78	0
1997	0	1	0	24	2	3	1	1	0	16	4	10		1	1	3	0	4	0
1998	0	1	0	29	3	2	1	1					0			2	1	9	0
1999	0	1	0	25	3	2	1	2	0	20	2	11		0	0	1	0	9	0
[truncated: 9,801 more rows]
